# Supplementary material for: Mapping Topoisomerase IV Binding and Activity Sites on the E. coli Genome
Source: PLoS Genet. 2016 May 12;12(5):e1006025. doi: 10.1371/journal.pgen.1006025 (PMC4865107; doi:10.1371/journal.pgen.1006025)
Supplement: S1 Table — Sheet 1) Validated ChIP-seq sites. Sheet 2) NorflIP sites observed in the ParC-Flag 1 NorflIP, ParE-Flag NorflIP and ParC-Flag 2 NorflIP. Sheet 3) Common NorflIP sites for the different experiments. Sheet 4) Manually Validated Topo IV cleavages. (XLSX) [file pgen.1006025.s012.xlsx]

## Sheet: ChIP-seq sites
	Min (original sequence)	Max (original sequence)	Ip/input (Max all experiments)	Length	Upstream gene	Downstream gene	intergenic	Fis (ChIPseq Karhamanoglou et al 2011)	GATC (spacing around site)	SeqA (ChIP seq Waldminghaus et al 2013)
1	1250082	1250282	9.4	200	dhaK	dhaR	+	+	500	-
2	1352101	1352301	4.6	200	Sapc		-	-	90	-
3	1588696	1588905	10.4	209	yneL	hipA	+	-	584	-
4	1859328	1859548	31	220	ydjL	yeaC	+	-	1073	-
5	2164702	2164905	3.2	203	yegQ		-	-	486	-
6	2346450	2346700	5	250	b2235	b2236	+	-	800	+
7	2561150	2561369	19	219	yffP	yffQ	+	+	372	-
8	2601249	2601451	2.9	202	hyfB		-	-	465	-
9	2922197	2922397	3.2	200	b2792	b2793	+	+	736	-
10	3238881	3239086	3.5	205	sstT		-	+	86	-
11	3268213	3268742	3.9	529	b3121	b3124	+	-	1514	-
12	3595698	3595900	2.8	202	livK	yhhK	+	+	845	-
13	3717901	3718103	2.1	202	yiaG	cspA	+	+	798	-
14	3917099	3917301	2.2	202	atpA		-	-	273	-
15	3964202	3964405	2.5	203	trxA	rho	+	+	800	-
16	3989200	3989399	3	199	cyaA		-	-	198	-
17	4056151	4056350	2.9	199	glnA	typA	+	+	687	-
18	4352772	4352973	2.1	201	lysU	yjdL	+	-	250	-
19	4464158	4464447	2.4	289	b4240	b4241	+	-	130	+

## Sheet: NoflIP sites
ParC-1 (458)					ParE-1 (346)					ParC-2 (134)
Position (kb)	Position (bp)	Pearson coef (dif)	Pearson coef 1920Mb		Position (kb)	Position (bp)	Pearson coef (dif)	Pearson coef 1920Mb		Position (kb)	Position (bp)	Pearson coef (dif)	Pearson coef 1920Mb
10	10600	0.874089	0.847982		23	23500	0.805569	0.776005		28	28300	0.722695	0.782809
16	16600	0.836188	0.767361		28	28200	0.736491	0.853708		43	43500	0.727193	0.789387
18	18100	0.945251	0.806546		28	28300	0.804801	0.853708		56	56700	0.741476	0.737008
28	28300	0.827808	0.944571		41	41900	0.833202	0.807488		96	96400	0.780383	0.782378
41	41900	0.86538	0.792937		43	43400	0.820654	0.794148		128	128900	0.746912	0.756268
43	43500	0.879996	0.928677		43	43500	0.755345	0.794148		160	160700	0.85676	0.780738
43	43400	0.820198	0.928677		58	58700	0.789932	0.729158		180	180800	0.784729	0.842539
46	46700	0.831985	0.768787		86	86800	0.869032	0.747699		200	200000	0.963328	0.906092
52	52700	0.795775	0.86823		117	117700	0.852368	0.765296		212	212000	0.801887	0.81454
86	86800	0.848668	0.884928		131	131900	0.808979	0.731643		300	300000	0.73838	0.736972
86	86900	0.838306	0.884928		137	137500	0.874564	0.875751		413	413300	0.72652	0.744733
137	137500	0.822091	0.73319		156	156700	0.811433	0.739289		414	414700	0.803693	0.783796
152	152400	0.794961	0.790991		160	160700	0.90302	0.92799		447	447100	0.794596	0.886872
160	160700	0.900709	0.838514		176	176400	0.808676	0.780733		481	481200	0.752425	0.837668
180	180800	0.834876	0.837824		180	180800	0.746949	0.851625		538	538800	0.745695	0.77951
198	198100	0.831325	0.730171		190	190100	0.772299	0.743495		556	556300	0.904747	0.832196
200	200000	0.989146	0.933822		200	200000	0.958132	0.902882		563	563400	0.894933	0.798126
212	212000	0.853406	0.823027		212	212000	0.861238	0.834444		576	576800	0.727311	0.784506
219	219300	0.816684	0.817398		213	213600	0.727525	0.743064		576	576900	0.751961	0.784506
222	222100	0.909519	0.827997		222	222100	0.866362	0.735521		585	585400	0.721785	0.879344
233	233000	0.845376	0.76969		233	233000	0.843422	0.813141		596	596200	0.741141	0.738139
241	241400	0.865604	0.87194		265	265400	0.736173	0.764931		682	682900	0.823712	0.758749
249	249500	0.850688	0.877102		290	290800	0.849078	0.735295		758	758000	0.774353	0.833192
249	249400	0.795969	0.877102		303	303000	0.783952	0.820351		774	774100	0.84177	0.841625
265	265300	0.828371	0.852634		304	304000	0.800353	0.771129		790	790800	0.793362	0.76425
265	265400	0.799286	0.852634		350	350700	0.895837	0.810117		803	803900	0.897598	0.909766
300	300000	0.815109	0.766756		395	395000	0.763671	0.749082		843	843500	0.805306	0.798536
303	303000	0.868454	0.78521		433	433400	0.80318	0.785103		963	963800	0.726842	0.860153
336	336200	0.831205	0.877091		447	447100	0.857295	0.868139		998	998100	0.837237	0.794404
342	342200	0.848973	0.958077		481	481200	0.923729	0.866845		1004	1004700	0.849336	0.735316
346	346900	0.817219	0.921684		485	485200	0.800246	0.727641		1020	1020200	0.726515	0.752209
350	350700	0.816291	0.720339		488	488100	0.787446	0.882319		1064	1064300	0.773	0.774234
386	386400	0.833331	0.773757		499	499600	0.852198	0.859323		1121	1121200	0.761237	0.822274
394	394400	0.818737	0.817617		511	511400	0.801225	0.732855		1194	1194500	0.770586	0.758315
401	401900	0.813159	0.76971		513	513700	0.881894	0.781507		1202	1202200	0.918579	0.773516
413	413300	0.93829	0.939382		532	532100	0.8338	0.836102		1278	1278400	0.729046	0.736176
433	433400	0.905055	0.774733		556	556300	0.88865	0.825506		1367	1367100	0.844823	0.720008
447	447100	0.90046	0.870263		563	563400	0.936523	0.843591		1390	1390800	0.923884	0.848783
459	459500	0.86916	0.783763		568	568000	0.723791	0.787061		1407	1407800	0.771395	0.743049
469	469700	0.917572	0.812308		576	576800	0.81094	0.86485		1491	1491600	0.767605	0.801136
481	481200	0.863954	0.812571		576	576900	0.825722	0.86485		1554	1554100	0.78429	0.817918
499	499600	0.943713	0.854178		585	585400	0.863662	0.913592		1588	1588100	0.999761	0.881743
511	511400	0.872801	0.817447		628	628700	0.873066	0.76809		1611	1611800	0.767746	0.798482
513	513800	0.857307	0.904962		636	636600	0.730618	0.72427		1639	1639300	0.803869	0.734875
513	513700	0.8429	0.904962		656	656100	0.905221	0.895148		1664	1664800	0.822429	0.723906
516	516900	0.820109	0.808563		663	663400	0.767606	0.831953		1709	1709700	0.732045	0.755975
532	532100	0.890391	0.957175		663	663500	0.736395	0.831953		1909	1909400	0.869777	0.82019
538	538800	0.801156	0.842366		682	682900	0.802485	0.815156		1919	1919100	0.870727	0.999514
556	556300	0.981125	0.919163		698	698800	0.840974	0.822183		1954	1954500	0.862479	0.779226
563	563400	0.969105	0.84359		708	708700	0.82762	0.795366		1989	1989800	0.823821	0.769355
570	570900	0.803712	0.792735		719	719600	0.763693	0.721715		2000	2000600	0.816852	0.768322
576	576800	0.813242	0.816136		723	723900	0.754898	0.746421		2018	2018600	0.833743	0.753923
576	576900	0.80185	0.816136		758	758000	0.738893	0.812299		2112	2112500	0.894985	0.81183
585	585400	0.901523	0.905539		774	774100	0.850572	0.876393		2114	2114700	0.794476	0.869007
596	596300	0.812543	0.736732		777	777300	0.756845	0.775062		2122	2122700	0.862424	0.846482
628	628600	0.796222	0.738412		785	785200	0.749681	0.751406		2135	2135300	0.883499	0.819944
636	636600	0.896847	0.921105		790	790800	0.810227	0.832188		2149	2149300	0.788968	0.770995
636	636700	0.813763	0.921105		795	795000	0.807735	0.776665		2202	2202800	0.802096	0.767116
642	642200	0.920263	0.869864		798	798500	0.802648	0.793661		2213	2213000	0.73227	0.849662
653	653700	0.811356	0.726898		803	803900	0.91296	0.926123		2213	2213100	0.783847	0.849662
656	656100	0.875559	0.797979		806	806000	0.730376	0.803439		2246	2246000	0.815823	0.801172
663	663400	0.795333	0.822454		806	806100	0.737514	0.803439		2262	2262100	0.747792	0.752369
683	683000	0.826456	0.908523		813	813400	0.738841	0.729172		2279	2279500	0.866017	0.753538
685	685800	0.950205	0.920979		820	820900	0.764442	0.735684		2306	2306300	0.744038	0.751456
694	694100	0.889479	0.86043		822	822900	0.830785	0.749949		2316	2316000	0.82129	0.807274
698	698800	0.887963	0.891235		825	825900	0.841273	0.853287		2329	2329700	0.756122	0.725607
704	704600	0.801958	0.811462		830	830200	0.884654	0.854513		2347	2347200	0.868884	0.894126
708	708700	0.939796	0.813957		835	835500	0.752173	0.807288		2349	2349300	0.721175	0.73953
725	725400	0.851865	0.790865		835	835600	0.720304	0.807288		2394	2394700	0.824488	0.744714
750	750100	0.882939	0.951909		843	843500	0.785125	0.829017		2404	2404600	0.863662	0.959305
758	758000	0.892595	0.920961		862	862200	0.865912	0.9277		2406	2406200	0.738865	0.732531
761	761900	0.86073	0.848565		880	880600	0.754084	0.759319		2458	2458400	0.82497	0.795728
772	772800	0.880264	0.769979		881	881800	0.762812	0.744099		2465	2465900	0.76177	0.74104
774	774100	0.849629	0.770773		893	893400	0.72218	0.757691		2527	2527300	0.790557	0.861328
777	777200	0.884185	0.744436		913	913600	0.866223	0.744404		2654	2654800	0.793384	0.77716
785	785200	0.842324	0.843265		933	933500	0.859945	0.781637		2686	2686400	0.761217	0.728086
798	798500	0.798278	0.875559		935	935600	0.721598	0.833548		2691	2691200	0.782038	0.813723
803	803900	0.902789	0.899809		935	935700	0.806244	0.833548		2716	2716200	0.805651	0.788241
814	814900	0.847327	0.738914		939	939600	0.740263	0.79545		2747	2747300	0.736463	0.749951
820	820900	0.903304	0.801053		942	942700	0.89157	0.80657		2757	2757300	0.737437	0.805236
822	822900	0.914856	0.833141		963	963800	0.859485	0.935723		2817	2817300	0.803426	0.758516
825	825800	0.799493	0.850373		966	966500	0.788232	0.859034		2885	2885400	0.909492	0.761235
830	830200	0.975712	0.876347		1004	1004700	0.896788	0.745031		2904	2904700	0.742979	0.756757
843	843500	0.925741	0.840107		1009	1009600	0.778226	0.836482		2920	2920100	0.746593	0.825893
850	850000	0.883401	0.873773		1017	1017200	0.783492	0.878245		2926	2926700	0.744558	0.888198
857	857400	0.869372	0.902817		1017	1017300	0.833323	0.878245		2926	2926800	0.768351	0.888198
862	862200	0.886455	0.818714		1020	1020200	0.769098	0.785828		3001	3001400	0.742144	0.850256
875	875400	0.912414	0.728497		1026	1026200	0.91928	0.795868		3048	3048600	0.851296	0.773424
879	879400	0.848531	0.876033		1032	1032300	0.808799	0.758023		3092	3092300	0.742925	0.801965
879	879300	0.825559	0.876033		1038	1038900	0.831622	0.799075		3181	3181200	0.795977	0.725737
881	881800	0.820764	0.919351		1046	1046600	0.755957	0.743407		3218	3218100	0.775594	0.742507
884	884000	0.798372	0.786352		1051	1051400	0.880759	0.844046		3218	3218200	0.732022	0.742507
893	893400	0.842808	0.863124		1057	1057000	0.841997	0.832791		3285	3285400	0.7311	0.729862
908	908900	0.816243	0.926126		1084	1084600	0.875391	0.847216		3293	3293500	0.766333	0.793252
913	913600	0.910413	0.746906		1087	1087900	0.835657	0.751267		3315	3315300	0.83586	0.869395
916	916400	0.830571	0.796705		1099	1099200	0.804272	0.788526		3316	3316800	0.731176	0.753911
933	933500	0.798403	0.755144		1121	1121200	0.883107	0.892214		3327	3327200	0.949213	0.885373
942	942700	0.864338	0.85634		1151	1151700	0.853658	0.735315		3384	3384000	0.776998	0.760983
955	955200	0.872291	0.941476		1154	1154100	0.7738	0.751397		3395	3395300	0.748591	0.81794
963	963800	0.849482	0.853462		1194	1194500	0.85417	0.746459		3395	3395400	0.75598	0.81794
986	986400	0.812319	0.83418		1198	1198400	0.765268	0.734476		3429	3429700	0.725452	0.807781
988	988200	0.848381	0.735308		1200	1200400	0.76258	0.787585		3452	3452400	0.777497	0.745829
998	998100	0.875791	0.859604		1202	1202200	0.908811	0.859416		3471	3471000	0.944792	0.735173
1004	1004700	0.923351	0.771853		1278	1278400	0.733176	0.764113		3491	3491900	0.934604	0.822949
1012	1012800	0.833831	0.728708		1281	1281300	0.85484	0.888025		3550	3550100	0.747541	0.826809
1017	1017200	0.874212	0.941115		1284	1284800	0.74142	0.786727		3553	3553000	0.942107	0.794917
1017	1017300	0.827837	0.941115		1311	1311400	0.793708	0.804489		3640	3640200	0.738286	0.807322
1026	1026200	0.888942	0.76484		1338	1338700	0.779391	0.816346		3665	3665800	0.774989	0.769561
1035	1035500	0.798857	0.839365		1338	1338800	0.784623	0.816346		3692	3692400	0.74616	0.78288
1038	1038900	0.885889	0.952588		1353	1353300	0.811937	0.860597		3708	3708100	0.797308	0.811703
1038	1038800	0.797715	0.952588		1362	1362100	0.756047	0.742862		3721	3721800	0.838561	0.797958
1057	1057000	0.838806	0.812901		1367	1367100	0.954145	0.81941		3805	3805900	0.773357	0.744331
1058	1058100	0.820325	0.765204		1390	1390800	0.827722	0.809969		3812	3812400	0.857299	0.822629
1084	1084600	0.890573	0.954775		1400	1400600	0.796538	0.765615		3826	3826200	0.809321	0.772796
1099	1099200	0.894497	0.848156		1407	1407800	0.941939	0.871086		3960	3960700	0.772802	0.739248
1104	1104400	0.835641	0.781931		1420	1420700	0.86996	0.812563		4016	4016200	0.890721	0.777361
1113	1113500	0.873464	0.774921		1420	1420800	0.750564	0.812563		4057	4057600	0.7856	0.752464
1121	1121200	0.952015	0.861399		1436	1436300	0.847482	0.730442		4103	4103400	0.730208	0.747876
1133	1133000	0.841341	0.881216		1482	1482400	0.778979	0.817613		4177	4177000	0.853078	0.731794
1139	1139100	0.812755	0.727282		1511	1511700	0.918351	0.843681		4178	4178600	0.755339	0.83198
1144	1144000	0.828097	0.853397		1547	1547800	0.741151	0.751793		4189	4189700	0.88393	0.754553
1153	1153300	0.822106	0.803808		1559	1559300	0.737346	0.831447		4217	4217400	0.725839	0.767089
1156	1156300	0.869877	0.763621		1559	1559400	0.772631	0.831447		4228	4228000	0.866681	0.728454
1178	1178700	0.883413	0.921632		1576	1576100	0.741241	0.769267		4310	4310700	0.801687	0.856602
1189	1189200	0.83164	0.794922		1588	1588100	0.999894	0.934339		4354	4354900	0.828139	0.836041
1194	1194500	0.888027	0.803243		1611	1611800	0.944008	0.916691		4364	4364300	0.84102	0.787146
1198	1198400	0.875395	0.767894		1618	1618000	0.801874	0.822058		4379	4379400	0.824881	0.771162
1200	1200400	0.867035	0.77176		1618	1618100	0.729937	0.822058		4406	4406200	0.783342	0.794146
1240	1240300	0.808189	0.826118		1639	1639300	0.772128	0.821295		4464	4464400	0.760835	0.751475
1242	1242500	0.860743	0.761962		1640	1640900	0.796597	0.763538		4467	4467300	0.861269	0.800355
1278	1278400	0.810313	0.799409		1645	1645500	0.723533	0.751029		4555	4555100	0.797654	0.755202
1281	1281300	0.918506	0.837789		1652	1652700	0.783331	0.854201		4556	4556600	0.735646	0.730132
1296	1296500	0.883602	0.79308		1664	1664800	0.839368	0.812431		4577	4577500	0.867348	0.733097
1299	1299400	0.813017	0.756614		1670	1670400	0.799861	0.8037		4627	4627700	0.81696	0.941779
1326	1326100	0.938374	0.825211		1709	1709700	0.820684	0.80205
1338	1338800	0.806858	0.882595		1757	1757400	0.777558	0.767523
1351	1351200	0.84066	0.868763		1760	1760200	0.866746	0.838601
1353	1353300	0.852914	0.857259		1803	1803300	0.880779	0.90654
1367	1367100	0.973545	0.835304		1816	1816900	0.881828	0.831396
1374	1374700	0.929045	0.882146		1819	1819100	0.766321	0.756486
1378	1378500	0.816309	0.891016		1841	1841100	0.925487	0.872048
1401	1401600	0.851935	0.729953		1853	1853300	0.781398	0.727384
1403	1403900	0.799873	0.743626		1862	1862200	0.856202	0.819118
1406	1406000	0.821208	0.842417		1863	1863900	0.911554	0.862307
1407	1407800	0.849957	0.880375		1871	1871900	0.735102	0.724512
1407	1407900	0.81661	0.880375		1901	1901100	0.755962	0.850785
1414	1414700	0.858559	0.865276		1909	1909400	0.830898	0.890347
1416	1416800	0.829943	0.734729		1913	1913700	0.919271	0.82316
1420	1420700	0.890973	0.726007		1919	1919100	0.928018	0.999767
1436	1436300	0.957627	0.816723		1929	1929100	0.796882	0.880249
1437	1437700	0.821527	0.796552		1929	1929200	0.833689	0.880249
1439	1439600	0.891383	0.761403		1945	1945500	0.785738	0.741242
1445	1445900	0.796842	0.837825		1954	1954500	0.848063	0.834203
1459	1459800	0.900976	0.783497		1959	1959600	0.785299	0.747202
1482	1482400	0.942109	0.877523		1963	1963300	0.87334	0.810155
1508	1508900	0.875	0.752198		1964	1964900	0.80282	0.731173
1511	1511700	0.860683	0.770779		1975	1975000	0.855271	0.752017
1554	1554100	0.832277	0.79505		1991	1991000	0.864026	0.793712
1559	1559400	0.855208	0.977424		2000	2000600	0.832867	0.775853
1564	1564100	0.854689	0.801152		2018	2018600	0.794975	0.82193
1576	1576000	0.807941	0.948814		2030	2030500	0.812657	0.726966
1588	1588100	0.999905	0.91591		2038	2038400	0.878116	0.783116
1598	1598000	0.822856	0.861869		2047	2047800	0.83124	0.736452
1610	1610200	0.870591	0.78991		2102	2102100	0.765121	0.743876
1611	1611800	0.89503	0.906946		2103	2103600	0.771891	0.784465
1639	1639300	0.902665	0.82612		2108	2108800	0.887962	0.857366
1640	1640900	0.864561	0.727867		2112	2112500	0.874087	0.819658
1652	1652700	0.872225	0.951229		2122	2122600	0.772497	0.836096
1664	1664800	0.903069	0.873489		2122	2122700	0.781506	0.836096
1669	1669000	0.86228	0.937418		2138	2138400	0.730499	0.773015
1670	1670400	0.834458	0.860217		2140	2140100	0.768104	0.740039
1672	1672800	0.81479	0.762186		2147	2147500	0.825006	0.858705
1684	1684800	0.886218	0.945346		2149	2149300	0.85419	0.777029
1703	1703700	0.820128	0.765934		2195	2195800	0.776246	0.721316
1709	1709700	0.834668	0.790971		2202	2202800	0.913658	0.868695
1713	1713000	0.882075	0.918543		2205	2205400	0.811206	0.887406
1728	1728700	0.798647	0.860964		2209	2209100	0.763443	0.828162
1739	1739200	0.799569	0.76899		2213	2213100	0.852978	0.895185
1749	1749800	0.814934	0.829432		2234	2234700	0.758354	0.73151
1753	1753600	0.844233	0.862625		2238	2238900	0.813683	0.801347
1760	1760200	0.827116	0.80993		2240	2240300	0.780951	0.830807
1772	1772300	0.85483	0.864725		2259	2259400	0.855335	0.79578
1797	1797500	0.867114	0.849779		2279	2279500	0.957589	0.865221
1803	1803300	0.842138	0.921799		2291	2291500	0.77037	0.755321
1811	1811400	0.911916	0.892123		2306	2306200	0.788706	0.766678
1814	1814800	0.886176	0.842275		2312	2312200	0.829772	0.86517
1841	1841100	0.902821	0.964076		2347	2347200	0.806855	0.822423
1842	1842500	0.801157	0.76552		2389	2389900	0.743684	0.833867
1851	1851800	0.849893	0.785515		2392	2392600	0.738319	0.855507
1862	1862200	0.890195	0.782116		2392	2392700	0.827133	0.855507
1863	1863900	0.799962	0.902942		2394	2394700	0.850309	0.846283
1901	1901100	0.919186	0.884068		2404	2404600	0.940008	0.901583
1909	1909400	0.884672	0.959718		2428	2428300	0.787218	0.745163
1913	1913700	0.947359	0.861158		2439	2439300	0.784608	0.725979
1917	1917600	0.889938	0.913247		2449	2449500	0.759362	0.886107
1919	1919100	0.90865	0.999909		2458	2458400	0.769857	0.809706
1924	1924600	0.813682	0.74991		2465	2465900	0.87896	0.919491
1929	1929100	0.846716	0.923661		2484	2484800	0.72646	0.766242
1954	1954500	0.909329	0.870725		2527	2527300	0.8194	0.829556
1975	1975000	0.836197	0.722908		2539	2539300	0.867797	0.725314
1982	1982400	0.895782	0.751801		2560	2560400	0.747707	0.85278
1986	1986700	0.888412	0.745749		2560	2560500	0.81758	0.85278
1988	1988400	0.865689	0.799771		2568	2568800	0.79566	0.786228
1991	1991000	0.902099	0.814565		2606	2606500	0.798382	0.779823
1992	1992800	0.860655	0.779737		2639	2639000	0.763891	0.728705
1995	1995800	0.864889	0.782297		2641	2641700	0.876186	0.811033
2000	2000600	0.890147	0.773853		2654	2654800	0.79537	0.732079
2002	2002800	0.814735	0.83614		2658	2658100	0.747575	0.776392
2015	2015000	0.920158	0.887105		2681	2681400	0.754132	0.79516
2020	2020400	0.821125	0.819185		2686	2686400	0.828741	0.752532
2030	2030500	0.82171	0.793106		2691	2691200	0.83631	0.905323
2038	2038400	0.847739	0.782819		2704	2704300	0.902966	0.808522
2047	2047800	0.815233	0.784803		2706	2706400	0.755724	0.798871
2063	2063000	0.845561	0.894362		2706	2706500	0.76824	0.798871
2077	2077900	0.895031	0.913543		2712	2712600	0.758696	0.739394
2102	2102100	0.894976	0.834012		2716	2716200	0.861206	0.75054
2103	2103700	0.812553	0.852419		2728	2728500	0.79653	0.733569
2108	2108800	0.868239	0.909466		2757	2757300	0.845727	0.911506
2112	2112500	0.946995	0.934755		2817	2817300	0.771854	0.758638
2114	2114700	0.88641	0.879742		2819	2819300	0.726218	0.802629
2122	2122700	0.82015	0.802105		2849	2849700	0.723689	0.751374
2127	2127700	0.814184	0.73996		2876	2876700	0.746619	0.723838
2135	2135300	0.862043	0.753905		2885	2885400	0.859443	0.823432
2141	2141700	0.831722	0.764523		2899	2899100	0.883821	0.861129
2147	2147500	0.824024	0.812824		2904	2904700	0.815047	0.840136
2149	2149300	0.848222	0.741414		2904	2904800	0.768709	0.840136
2154	2154200	0.830841	0.776641		2926	2926800	0.852085	0.848069
2195	2195800	0.823663	0.790403		2932	2932300	0.799732	0.808342
2202	2202800	0.934407	0.894328		2938	2938000	0.754153	0.724376
2205	2205400	0.84539	0.861617		2948	2948000	0.827593	0.867199
2209	2209100	0.850995	0.82419		2957	2957100	0.790443	0.729607
2213	2213000	0.830884	0.850611		2977	2977300	0.793199	0.739131
2213	2213100	0.825231	0.850611		3001	3001400	0.906901	0.897328
2216	2216600	0.816347	0.885332		3018	3018500	0.889158	0.76423
2216	2216700	0.801572	0.885332		3021	3021800	0.836292	0.864811
2221	2221000	0.808545	0.762192		3030	3030500	0.854419	0.77347
2236	2236800	0.827011	0.732357		3033	3033500	0.794351	0.854312
2240	2240300	0.800874	0.863964		3051	3051100	0.745731	0.833293
2246	2246000	0.837363	0.838661		3059	3059000	0.753229	0.772456
2258	2258000	0.808819	0.81002		3069	3069400	0.805737	0.731878
2259	2259400	0.933528	0.84034		3107	3107700	0.850586	0.844399
2262	2262100	0.82116	0.812735		3109	3109400	0.777839	0.783096
2279	2279500	0.933451	0.858465		3163	3163200	0.765341	0.765762
2282	2282400	0.808233	0.733459		3218	3218100	0.755613	0.782453
2293	2293300	0.82753	0.793913		3218	3218200	0.756084	0.782453
2306	2306300	0.799892	0.795803		3220	3220000	0.800764	0.797161
2312	2312200	0.854717	0.825231		3230	3230700	0.845917	0.877611
2316	2316000	0.874374	0.791588		3265	3265000	0.862406	0.781808
2317	2317600	0.806284	0.801948		3268	3268200	0.889645	0.884321
2347	2347200	0.91491	0.869492		3279	3279000	0.833674	0.72612
2362	2362000	0.836556	0.844298		3280	3280600	0.824224	0.820935
2394	2394700	0.883482	0.870874		3291	3291700	0.737242	0.75111
2398	2398700	0.803501	0.823823		3293	3293400	0.732308	0.789791
2404	2404600	0.907895	0.739924		3305	3305000	0.752222	0.750302
2406	2406300	0.80602	0.908436		3315	3315200	0.773829	0.911005
2416	2416700	0.847178	0.831365		3315	3315300	0.864952	0.911005
2449	2449500	0.860837	0.863351		3327	3327200	0.942463	0.84357
2454	2454900	0.842033	0.76865		3334	3334700	0.774992	0.863174
2458	2458400	0.830244	0.920353		3338	3338900	0.804359	0.727425
2465	2465900	0.8985	0.884308		3340	3340300	0.788949	0.728778
2484	2484800	0.807039	0.745812		3365	3365600	0.799658	0.77415
2486	2486600	0.87132	0.792843		3368	3368500	0.808512	0.730458
2527	2527300	0.858907	0.796882		3373	3373900	0.835974	0.792284
2531	2531800	0.838943	0.877987		3395	3395400	0.776743	0.780958
2539	2539300	0.91886	0.757117		3416	3416400	0.753244	0.756637
2556	2556300	0.855567	0.806673		3429	3429700	0.770021	0.856555
2560	2560500	0.877409	0.980625		3471	3471000	0.921637	0.788363
2560	2560400	0.818881	0.980625		3491	3491900	0.903277	0.928807
2563	2563200	0.894697	0.878231		3496	3496900	0.734539	0.768215
2593	2593700	0.805866	0.809996		3505	3505000	0.736942	0.854222
2606	2606500	0.882546	0.747667		3529	3529100	0.751023	0.800041
2609	2609500	0.864212	0.858917		3530	3530500	0.756613	0.752976
2616	2616000	0.812769	0.893001		3539	3539400	0.79951	0.844187
2638	2638400	0.820145	0.793953		3550	3550100	0.785009	0.901169
2641	2641700	0.961754	0.853892		3553	3553000	0.965708	0.927835
2654	2654800	0.935127	0.804562		3561	3561100	0.821345	0.840408
2681	2681300	0.854464	0.884639		3603	3603900	0.772985	0.858102
2686	2686400	0.831337	0.779212		3609	3609200	0.844299	0.738057
2691	2691100	0.865385	0.929272		3613	3613500	0.827229	0.821032
2691	2691200	0.82569	0.929272		3628	3628400	0.744497	0.724796
2692	2692700	0.822958	0.838135		3633	3633600	0.859116	0.748848
2704	2704300	0.888393	0.84978		3640	3640200	0.797936	0.765275
2712	2712600	0.86825	0.859661		3661	3661100	0.720963	0.758672
2716	2716200	0.904627	0.886383		3672	3672200	0.838477	0.821906
2716	2716300	0.802698	0.886383		3692	3692400	0.727668	0.838382
2719	2719300	0.84333	0.803436		3698	3698900	0.819865	0.870996
2728	2728500	0.834467	0.909708		3708	3708100	0.754762	0.767114
2731	2731000	0.82875	0.728776		3721	3721800	0.828845	0.799089
2732	2732400	0.863084	0.731752		3729	3729600	0.730459	0.755047
2748	2748700	0.795092	0.767666		3729	3729700	0.722327	0.755047
2754	2754500	0.858756	0.844618		3740	3740900	0.838947	0.805572
2757	2757300	0.838362	0.850605		3795	3795200	0.865686	0.875873
2769	2769000	0.824497	0.869638		3807	3807900	0.893738	0.869203
2775	2775000	0.883382	0.760896		3812	3812400	0.850836	0.871738
2798	2798300	0.843452	0.739487		3812	3812500	0.779034	0.871738
2803	2803600	0.903187	0.872868		3826	3826200	0.853512	0.857284
2817	2817300	0.884368	0.885346		3826	3826300	0.729225	0.857284
2849	2849700	0.893313	0.914623		3832	3832100	0.732688	0.839267
2860	2860100	0.799074	0.776441		3886	3886400	0.895843	0.81661
2876	2876700	0.912436	0.783936		3925	3925800	0.853974	0.900105
2883	2883800	0.829907	0.865559		3991	3991600	0.762489	0.787728
2883	2883700	0.801872	0.865559		4002	4002200	0.782242	0.782744
2885	2885400	0.95624	0.842358		4005	4005100	0.806845	0.824438
2890	2890700	0.844244	0.844011		4013	4013300	0.855865	0.836579
2899	2899100	0.969801	0.91392		4016	4016200	0.884773	0.750432
2904	2904700	0.913502	0.867487		4016	4016300	0.74527	0.750432
2916	2916100	0.846789	0.841624		4046	4046900	0.807706	0.7433
2920	2920100	0.80808	0.761414		4057	4057600	0.831281	0.898786
2938	2938000	0.885469	0.763086		4065	4065000	0.754887	0.770069
2954	2954600	0.822295	0.846701		4074	4074900	0.792601	0.902471
2954	2954500	0.795272	0.846701		4094	4094400	0.737479	0.739954
2957	2957100	0.854083	0.803839		4103	4103400	0.759362	0.784735
2972	2972700	0.906477	0.749816		4112	4112100	0.836036	0.793295
2999	2999600	0.853381	0.75124		4177	4177000	0.837369	0.824242
3001	3001400	0.949487	0.870278		4178	4178600	0.788481	0.922631
3007	3007300	0.947343	0.94419		4178	4178700	0.828523	0.922631
3012	3012100	0.844979	0.817596		4184	4184900	0.776443	0.836424
3018	3018500	0.926665	0.863544		4189	4189700	0.926552	0.874046
3026	3026900	0.816573	0.753854		4217	4217400	0.874877	0.786532
3030	3030500	0.859006	0.725532		4221	4221200	0.720509	0.757093
3033	3033400	0.827929	0.88382		4228	4228000	0.882096	0.745095
3037	3037500	0.816043	0.734686		4238	4238000	0.83795	0.851269
3049	3049600	0.825689	0.768435		4266	4266700	0.744583	0.740954
3057	3057700	0.883671	0.801592		4310	4310700	0.725536	0.796051
3078	3078900	0.875592	0.846194		4341	4341600	0.809923	0.789743
3087	3087300	0.797913	0.928464		4350	4350500	0.733576	0.806665
3092	3092300	0.893981	0.859718		4370	4370800	0.762851	0.78581
3104	3104600	0.816601	0.726862		4379	4379400	0.899932	0.792376
3109	3109400	0.949663	0.811174		4386	4386200	0.793282	0.736042
3138	3138200	0.830619	0.747467		4396	4396500	0.743053	0.783967
3195	3195400	0.845073	0.723333		4398	4398300	0.89816	0.759196
3218	3218200	0.825284	0.824772		4406	4406200	0.745617	0.825285
3221	3221800	0.817042	0.728899		4414	4414400	0.801062	0.744407
3230	3230700	0.853373	0.84906		4428	4428700	0.772441	0.837504
3241	3241800	0.813714	0.798589		4441	4441500	0.793081	0.779821
3268	3268200	0.855617	0.789438		4449	4449700	0.901228	0.871832
3277	3277800	0.877458	0.831854		4454	4454900	0.845922	0.846913
3279	3279000	0.856477	0.875325		4464	4464400	0.910598	0.800984
3280	3280600	0.896416	0.722839		4467	4467300	0.78461	0.745142
3285	3285400	0.856195	0.801615		4524	4524800	0.824076	0.742888
3291	3291700	0.924225	0.915489		4548	4548400	0.782954	0.735316
3308	3308800	0.835638	0.815098		4577	4577500	0.904696	0.862723
3312	3312500	0.856396	0.79995		4627	4627600	0.839966	0.856549
3315	3315300	0.883318	0.971888		4627	4627700	0.781264	0.856549
3317	3317800	0.924784	0.838053		4629	4629500	0.890612	0.747215
3321	3321500	0.865087	0.773158		4633	4633600	0.811723	0.803155
3327	3327200	0.967573	0.826361
3332	3332800	0.811165	0.828176
3351	3351200	0.884969	0.816183
3365	3365600	0.90212	0.848172
3373	3373900	0.887122	0.817914
3381	3381500	0.959533	0.884935
3384	3384000	0.837809	0.832781
3395	3395400	0.839719	0.850252
3409	3409000	0.909946	0.950707
3446	3446900	0.799138	0.772024
3457	3457600	0.870551	0.906628
3471	3471000	0.965081	0.820716
3481	3481200	0.836742	0.945775
3491	3491900	0.960503	0.908098
3515	3515500	0.866341	0.897093
3517	3517300	0.816212	0.790477
3530	3530500	0.887104	0.775703
3533	3533800	0.796074	0.732232
3553	3553000	0.950055	0.841688
3561	3561100	0.841461	0.94216
3591	3591200	0.933558	0.77794
3613	3613500	0.83084	0.904379
3613	3613400	0.80908	0.904379
3633	3633600	0.889127	0.871345
3638	3638800	0.807311	0.772408
3640	3640200	0.940262	0.914871
3672	3672200	0.815544	0.746933
3673	3673900	0.914165	0.801412
3692	3692400	0.827161	0.912003
3698	3698900	0.843339	0.934109
3708	3708100	0.874074	0.952508
3714	3714900	0.849911	0.910895
3721	3721800	0.937632	0.825962
3729	3729600	0.860946	0.920087
3734	3734600	0.821276	0.804443
3740	3740900	0.896584	0.787077
3768	3768800	0.79837	0.74465
3776	3776400	0.869173	0.761146
3784	3784500	0.834343	0.787489
3795	3795200	0.847883	0.721977
3805	3805900	0.870708	0.741156
3810	3810000	0.814204	0.773807
3812	3812400	0.932674	0.730661
3879	3879800	0.797528	0.808575
3886	3886400	0.918615	0.884153
3890	3890700	0.81736	0.912935
3909	3909600	0.902608	0.81701
3925	3925800	0.920312	0.918427
3934	3934200	0.888091	0.857728
3961	3961400	0.826055	0.812087
3974	3974900	0.886846	0.777762
3994	3994700	0.829059	0.936602
3994	3994800	0.811479	0.936602
4005	4005100	0.852615	0.727968
4013	4013300	0.874636	0.940496
4016	4016200	0.949461	0.760752
4022	4022600	0.883761	0.850468
4025	4025600	0.802697	0.818714
4057	4057600	0.801546	0.794717
4065	4065000	0.820429	0.821695
4068	4068800	0.846079	0.872948
4078	4078200	0.804091	0.847475
4088	4088000	0.82625	0.779548
4097	4097700	0.803228	0.905936
4103	4103400	0.956996	0.920449
4105	4105600	0.871546	0.865378
4117	4117000	0.826222	0.885669
4153	4153100	0.80729	0.896321
4161	4161600	0.797068	0.861621
4178	4178700	0.869027	0.848238
4184	4184900	0.816414	0.7889
4189	4189700	0.951242	0.818685
4217	4217400	0.931682	0.84033
4228	4228000	0.861545	0.827647
4238	4238000	0.897759	0.821658
4241	4241900	0.900797	0.916127
4249	4249600	0.810282	0.765144
4255	4255500	0.843758	0.868374
4286	4286200	0.825724	0.782683
4290	4290600	0.907948	0.758363
4318	4318900	0.859214	0.74149
4330	4330300	0.871967	0.890551
4339	4339300	0.905324	0.865682
4350	4350500	0.858774	0.80213
4370	4370800	0.823669	0.921607
4379	4379400	0.822345	0.793127
4386	4386200	0.869239	0.776116
4387	4387900	0.911453	0.90229
4398	4398300	0.964917	0.873447
4406	4406200	0.881858	0.837226
4415	4415500	0.799153	0.833597
4426	4426800	0.885363	0.782756
4434	4434500	0.814506	0.766811
4441	4441500	0.878109	0.79051
4444	4444400	0.856069	0.762217
4449	4449700	0.921818	0.955636
4454	4454900	0.875222	0.875163
4464	4464400	0.954191	0.887194
4481	4481400	0.846803	0.731836
4512	4512600	0.794844	0.74404
4532	4532100	0.899248	0.847057
4546	4546500	0.829301	0.773109
4548	4548300	0.896457	0.907957
4548	4548400	0.802454	0.907957
4555	4555100	0.836512	0.866189
4568	4568600	0.811947	0.735339
4573	4573800	0.816033	0.826145
4577	4577500	0.911108	0.919635
4603	4603700	0.907422	0.827408
4627	4627600	0.890176	0.731815
4629	4629600	0.818632	0.918867
4633	4633600	0.911931	0.725168

## Sheet: NorflIP comon sites
ParC-1 and ParE-1 comon sites (222)						ParE-1 and ParC-2 comon sites (104)						ParC-1 and ParC-2 comon sites (102)						ParC-1, ParE-1 ParC-2 comon sites (84)
Position (kb)	Position (bp)	ParC-1 Pearson coef (dif)	ParE-1 Pearson coef (dif)			Position (kb)	Position (bp)	ParE-1 Pearson coef (dif)	ParC-2 Pearson coef (dif)			Position (kb)	Position (bp)	ParC-1 Pearson coef (dif)	ParC-2 Pearson coef (dif)			Position (kb)	Position (bp)	ParC-1 Pearson coef (dif)	ParC-2 Pearson coef (dif)	ParE-1 Pearson coef (dif)
28	28300	0.827808	0.736491			28	28200	0.736491	0.722695			28	28300	0.827808	0.722695			28	28300	0.827808	0.722695	0.736491
41	41900	0.86538	0.833202			28	28300	0.804801	0.722695			43	43500	0.879996	0.727193			43	43500	0.879996	0.727193	0.820654
43	43500	0.879996	0.820654			43	43400	0.820654	0.727193			43	43400	0.820198	0.727193			43	43400	0.820198	0.727193	0.820654
43	43400	0.820198	0.820654			43	43500	0.755345	0.727193			160	160700	0.900709	0.85676			160	160700	0.900709	0.85676	0.90302
86	86800	0.848668	0.869032			160	160700	0.90302	0.85676			180	180800	0.834876	0.784729			180	180800	0.834876	0.784729	0.746949
86	86900	0.838306	0.869032			180	180800	0.746949	0.784729			200	200000	0.989146	0.963328			200	200000	0.989146	0.963328	0.958132
137	137500	0.822091	0.874564			200	200000	0.958132	0.963328			212	212000	0.853406	0.801887			212	212000	0.853406	0.801887	0.861238
160	160700	0.900709	0.90302			212	212000	0.861238	0.801887			300	300000	0.815109	0.73838			447	447100	0.90046	0.794596	0.857295
180	180800	0.834876	0.746949			447	447100	0.857295	0.794596			413	413300	0.93829	0.72652			481	481200	0.863954	0.752425	0.923729
200	200000	0.989146	0.958132			481	481200	0.923729	0.752425			447	447100	0.90046	0.794596			556	556300	0.981125	0.904747	0.88865
212	212000	0.853406	0.861238			556	556300	0.88865	0.904747			481	481200	0.863954	0.752425			563	563400	0.969105	0.894933	0.936523
222	222100	0.909519	0.866362			563	563400	0.936523	0.894933			538	538800	0.801156	0.745695			576	576800	0.813242	0.727311	0.81094
233	233000	0.845376	0.843422			576	576800	0.81094	0.727311			556	556300	0.981125	0.904747			576	576900	0.80185	0.727311	0.81094
265	265300	0.828371	0.736173			576	576900	0.825722	0.727311			563	563400	0.969105	0.894933			585	585400	0.901523	0.721785	0.863662
265	265400	0.799286	0.736173			585	585400	0.863662	0.721785			576	576800	0.813242	0.727311			758	758000	0.892595	0.774353	0.738893
303	303000	0.868454	0.783952			682	682900	0.802485	0.823712			576	576900	0.80185	0.727311			774	774100	0.849629	0.84177	0.850572
350	350700	0.816291	0.895837			758	758000	0.738893	0.774353			585	585400	0.901523	0.721785			803	803900	0.902789	0.897598	0.91296
433	433400	0.905055	0.80318			774	774100	0.850572	0.84177			596	596300	0.812543	0.741141			843	843500	0.925741	0.805306	0.785125
447	447100	0.90046	0.857295			790	790800	0.810227	0.793362			758	758000	0.892595	0.774353			963	963800	0.849482	0.726842	0.859485
481	481200	0.863954	0.923729			803	803900	0.91296	0.897598			774	774100	0.849629	0.84177			1004	1004700	0.923351	0.849336	0.896788
499	499600	0.943713	0.852198			843	843500	0.785125	0.805306			803	803900	0.902789	0.897598			1121	1121200	0.952015	0.761237	0.883107
511	511400	0.872801	0.801225			963	963800	0.859485	0.726842			843	843500	0.925741	0.805306			1194	1194500	0.888027	0.770586	0.85417
513	513800	0.857307	0.881894			1004	1004700	0.896788	0.849336			963	963800	0.849482	0.726842			1278	1278400	0.810313	0.729046	0.733176
513	513700	0.8429	0.881894			1020	1020200	0.769098	0.726515			998	998100	0.875791	0.837237			1367	1367100	0.973545	0.844823	0.954145
532	532100	0.890391	0.8338			1121	1121200	0.883107	0.761237			1004	1004700	0.923351	0.849336			1407	1407800	0.849957	0.771395	0.941939
556	556300	0.981125	0.88865			1194	1194500	0.85417	0.770586			1121	1121200	0.952015	0.761237			1407	1407900	0.81661	0.771395	0.941939
563	563400	0.969105	0.936523			1202	1202200	0.908811	0.918579			1194	1194500	0.888027	0.770586			1588	1588100	0.999905	0.999761	0.999894
576	576800	0.813242	0.81094			1278	1278400	0.733176	0.729046			1278	1278400	0.810313	0.729046			1611	1611800	0.89503	0.767746	0.944008
576	576900	0.80185	0.81094			1367	1367100	0.954145	0.844823			1367	1367100	0.973545	0.844823			1639	1639300	0.902665	0.803869	0.772128
585	585400	0.901523	0.863662			1390	1390800	0.827722	0.923884			1407	1407800	0.849957	0.771395			1664	1664800	0.903069	0.822429	0.839368
628	628600	0.796222	0.873066			1407	1407800	0.941939	0.771395			1407	1407900	0.81661	0.771395			1709	1709700	0.834668	0.732045	0.820684
636	636600	0.896847	0.730618			1588	1588100	0.999894	0.999761			1554	1554100	0.832277	0.78429			1909	1909400	0.884672	0.869777	0.830898
636	636700	0.813763	0.730618			1611	1611800	0.944008	0.767746			1588	1588100	0.999905	0.999761			1919	1919100	0.90865	0.870727	0.928018
656	656100	0.875559	0.905221			1639	1639300	0.772128	0.803869			1611	1611800	0.89503	0.767746			1954	1954500	0.909329	0.862479	0.848063
663	663400	0.795333	0.767606			1664	1664800	0.839368	0.822429			1639	1639300	0.902665	0.803869			2000	2000600	0.890147	0.816852	0.832867
698	698800	0.887963	0.840974			1709	1709700	0.820684	0.732045			1664	1664800	0.903069	0.822429			2112	2112500	0.946995	0.894985	0.874087
708	708700	0.939796	0.82762			1909	1909400	0.830898	0.869777			1709	1709700	0.834668	0.732045			2122	2122700	0.82015	0.862424	0.772497
758	758000	0.892595	0.738893			1919	1919100	0.928018	0.870727			1909	1909400	0.884672	0.869777			2149	2149300	0.848222	0.788968	0.85419
774	774100	0.849629	0.850572			1954	1954500	0.848063	0.862479			1919	1919100	0.90865	0.870727			2202	2202800	0.934407	0.802096	0.913658
777	777200	0.884185	0.756845			2000	2000600	0.832867	0.816852			1954	1954500	0.909329	0.862479			2213	2213000	0.830884	0.73227	0.852978
785	785200	0.842324	0.749681			2018	2018600	0.794975	0.833743			2000	2000600	0.890147	0.816852			2213	2213100	0.825231	0.73227	0.852978
798	798500	0.798278	0.802648			2112	2112500	0.874087	0.894985			2112	2112500	0.946995	0.894985			2279	2279500	0.933451	0.866017	0.957589
803	803900	0.902789	0.91296			2122	2122600	0.772497	0.862424			2114	2114700	0.88641	0.794476			2306	2306300	0.799892	0.744038	0.788706
820	820900	0.903304	0.764442			2122	2122700	0.781506	0.862424			2122	2122700	0.82015	0.862424			2347	2347200	0.91491	0.868884	0.806855
822	822900	0.914856	0.830785			2149	2149300	0.85419	0.788968			2135	2135300	0.862043	0.883499			2394	2394700	0.883482	0.824488	0.850309
825	825800	0.799493	0.841273			2202	2202800	0.913658	0.802096			2149	2149300	0.848222	0.788968			2404	2404600	0.907895	0.863662	0.940008
830	830200	0.975712	0.884654			2213	2213100	0.852978	0.73227			2202	2202800	0.934407	0.802096			2458	2458400	0.830244	0.82497	0.769857
843	843500	0.925741	0.785125			2279	2279500	0.957589	0.866017			2213	2213000	0.830884	0.73227			2465	2465900	0.8985	0.76177	0.87896
862	862200	0.886455	0.865912			2306	2306200	0.788706	0.744038			2213	2213100	0.825231	0.73227			2527	2527300	0.858907	0.790557	0.8194
881	881800	0.820764	0.762812			2347	2347200	0.806855	0.868884			2246	2246000	0.837363	0.815823			2654	2654800	0.935127	0.793384	0.79537
893	893400	0.842808	0.72218			2394	2394700	0.850309	0.824488			2262	2262100	0.82116	0.747792			2686	2686400	0.831337	0.761217	0.828741
913	913600	0.910413	0.866223			2404	2404600	0.940008	0.863662			2279	2279500	0.933451	0.866017			2691	2691100	0.865385	0.782038	0.83631
933	933500	0.798403	0.859945			2458	2458400	0.769857	0.82497			2306	2306300	0.799892	0.744038			2691	2691200	0.82569	0.782038	0.83631
942	942700	0.864338	0.89157			2465	2465900	0.87896	0.76177			2316	2316000	0.874374	0.82129			2716	2716200	0.904627	0.805651	0.861206
963	963800	0.849482	0.859485			2527	2527300	0.8194	0.790557			2347	2347200	0.91491	0.868884			2716	2716300	0.802698	0.805651	0.861206
1004	1004700	0.923351	0.896788			2654	2654800	0.79537	0.793384			2394	2394700	0.883482	0.824488			2757	2757300	0.838362	0.737437	0.845727
1017	1017200	0.874212	0.783492			2686	2686400	0.828741	0.761217			2404	2404600	0.907895	0.863662			2817	2817300	0.884368	0.803426	0.771854
1017	1017300	0.827837	0.783492			2691	2691200	0.83631	0.782038			2406	2406300	0.80602	0.738865			2885	2885400	0.95624	0.909492	0.859443
1026	1026200	0.888942	0.91928			2716	2716200	0.861206	0.805651			2458	2458400	0.830244	0.82497			2904	2904700	0.913502	0.742979	0.815047
1038	1038900	0.885889	0.831622			2757	2757300	0.845727	0.737437			2465	2465900	0.8985	0.76177			3001	3001400	0.949487	0.742144	0.906901
1038	1038800	0.797715	0.831622			2817	2817300	0.771854	0.803426			2527	2527300	0.858907	0.790557			3218	3218200	0.825284	0.775594	0.755613
1057	1057000	0.838806	0.841997			2885	2885400	0.859443	0.909492			2654	2654800	0.935127	0.793384			3315	3315300	0.883318	0.83586	0.773829
1084	1084600	0.890573	0.875391			2904	2904700	0.815047	0.742979			2686	2686400	0.831337	0.761217			3327	3327200	0.967573	0.949213	0.942463
1099	1099200	0.894497	0.804272			2904	2904800	0.768709	0.742979			2691	2691100	0.865385	0.782038			3395	3395400	0.839719	0.748591	0.776743
1121	1121200	0.952015	0.883107			2926	2926800	0.852085	0.744558			2691	2691200	0.82569	0.782038			3471	3471000	0.965081	0.944792	0.921637
1194	1194500	0.888027	0.85417			3001	3001400	0.906901	0.742144			2716	2716200	0.904627	0.805651			3491	3491900	0.960503	0.934604	0.903277
1198	1198400	0.875395	0.765268			3218	3218100	0.755613	0.775594			2716	2716300	0.802698	0.805651			3553	3553000	0.950055	0.942107	0.965708
1200	1200400	0.867035	0.76258			3218	3218200	0.756084	0.775594			2757	2757300	0.838362	0.737437			3640	3640200	0.940262	0.738286	0.797936
1278	1278400	0.810313	0.733176			3293	3293400	0.732308	0.766333			2817	2817300	0.884368	0.803426			3692	3692400	0.827161	0.74616	0.727668
1281	1281300	0.918506	0.85484			3315	3315200	0.773829	0.83586			2885	2885400	0.95624	0.909492			3708	3708100	0.874074	0.797308	0.754762
1338	1338800	0.806858	0.779391			3315	3315300	0.864952	0.83586			2904	2904700	0.913502	0.742979			3721	3721800	0.937632	0.838561	0.828845
1353	1353300	0.852914	0.811937			3327	3327200	0.942463	0.949213			2920	2920100	0.80808	0.746593			3812	3812400	0.932674	0.857299	0.850836
1367	1367100	0.973545	0.954145			3395	3395400	0.776743	0.748591			3001	3001400	0.949487	0.742144			4016	4016200	0.949461	0.890721	0.884773
1407	1407800	0.849957	0.941939			3429	3429700	0.770021	0.725452			3092	3092300	0.893981	0.742925			4057	4057600	0.801546	0.7856	0.831281
1407	1407900	0.81661	0.941939			3471	3471000	0.921637	0.944792			3218	3218200	0.825284	0.775594			4103	4103400	0.956996	0.730208	0.759362
1420	1420700	0.890973	0.86996			3491	3491900	0.903277	0.934604			3285	3285400	0.856195	0.7311			4178	4178700	0.869027	0.755339	0.788481
1436	1436300	0.957627	0.847482			3550	3550100	0.785009	0.747541			3315	3315300	0.883318	0.83586			4189	4189700	0.951242	0.88393	0.926552
1482	1482400	0.942109	0.778979			3553	3553000	0.965708	0.942107			3327	3327200	0.967573	0.949213			4217	4217400	0.931682	0.725839	0.874877
1511	1511700	0.860683	0.918351			3640	3640200	0.797936	0.738286			3384	3384000	0.837809	0.776998			4228	4228000	0.861545	0.866681	0.882096
1559	1559400	0.855208	0.737346			3692	3692400	0.727668	0.74616			3395	3395400	0.839719	0.748591			4379	4379400	0.822345	0.824881	0.899932
1576	1576000	0.807941	0.741241			3708	3708100	0.754762	0.797308			3471	3471000	0.965081	0.944792			4406	4406200	0.881858	0.783342	0.745617
1588	1588100	0.999905	0.999894			3721	3721800	0.828845	0.838561			3491	3491900	0.960503	0.934604			4464	4464400	0.954191	0.760835	0.910598
1611	1611800	0.89503	0.944008			3812	3812400	0.850836	0.857299			3553	3553000	0.950055	0.942107			4577	4577500	0.911108	0.867348	0.904696
1639	1639300	0.902665	0.772128			3812	3812500	0.779034	0.857299			3640	3640200	0.940262	0.738286			4627	4627600	0.890176	0.81696	0.839966
1640	1640900	0.864561	0.796597			3826	3826200	0.853512	0.809321			3692	3692400	0.827161	0.74616
1652	1652700	0.872225	0.783331			3826	3826300	0.729225	0.809321			3708	3708100	0.874074	0.797308
1664	1664800	0.903069	0.839368			4016	4016200	0.884773	0.890721			3721	3721800	0.937632	0.838561
1670	1670400	0.834458	0.799861			4016	4016300	0.74527	0.890721			3805	3805900	0.870708	0.773357
1709	1709700	0.834668	0.820684			4057	4057600	0.831281	0.7856			3812	3812400	0.932674	0.857299
1760	1760200	0.827116	0.866746			4103	4103400	0.759362	0.730208			4016	4016200	0.949461	0.890721
1803	1803300	0.842138	0.880779			4177	4177000	0.837369	0.853078			4057	4057600	0.801546	0.7856
1841	1841100	0.902821	0.925487			4178	4178600	0.788481	0.755339			4103	4103400	0.956996	0.730208
1862	1862200	0.890195	0.856202			4178	4178700	0.828523	0.755339			4178	4178700	0.869027	0.755339
1863	1863900	0.799962	0.911554			4189	4189700	0.926552	0.88393			4189	4189700	0.951242	0.88393
1901	1901100	0.919186	0.755962			4217	4217400	0.874877	0.725839			4217	4217400	0.931682	0.725839
1909	1909400	0.884672	0.830898			4228	4228000	0.882096	0.866681			4228	4228000	0.861545	0.866681
1913	1913700	0.947359	0.919271			4310	4310700	0.725536	0.801687			4379	4379400	0.822345	0.824881
1919	1919100	0.90865	0.928018			4379	4379400	0.899932	0.824881			4406	4406200	0.881858	0.783342
1929	1929100	0.846716	0.796882			4406	4406200	0.745617	0.783342			4464	4464400	0.954191	0.760835
1954	1954500	0.909329	0.848063			4464	4464400	0.910598	0.760835			4555	4555100	0.836512	0.797654
1975	1975000	0.836197	0.855271			4467	4467300	0.78461	0.861269			4577	4577500	0.911108	0.867348
1991	1991000	0.902099	0.864026			4577	4577500	0.904696	0.867348			4627	4627600	0.890176	0.81696
2000	2000600	0.890147	0.832867			4627	4627600	0.839966	0.81696
2030	2030500	0.82171	0.812657			4627	4627700	0.781264	0.81696
2038	2038400	0.847739	0.878116
2047	2047800	0.815233	0.83124
2102	2102100	0.894976	0.765121
2103	2103700	0.812553	0.771891
2108	2108800	0.868239	0.887962
2112	2112500	0.946995	0.874087
2122	2122700	0.82015	0.772497
2147	2147500	0.824024	0.825006
2149	2149300	0.848222	0.85419
2195	2195800	0.823663	0.776246
2202	2202800	0.934407	0.913658
2205	2205400	0.84539	0.811206
2209	2209100	0.850995	0.763443
2213	2213000	0.830884	0.852978
2213	2213100	0.825231	0.852978
2240	2240300	0.800874	0.780951
2259	2259400	0.933528	0.855335
2279	2279500	0.933451	0.957589
2306	2306300	0.799892	0.788706
2312	2312200	0.854717	0.829772
2347	2347200	0.91491	0.806855
2394	2394700	0.883482	0.850309
2404	2404600	0.907895	0.940008
2449	2449500	0.860837	0.759362
2458	2458400	0.830244	0.769857
2465	2465900	0.8985	0.87896
2484	2484800	0.807039	0.72646
2527	2527300	0.858907	0.8194
2539	2539300	0.91886	0.867797
2560	2560500	0.877409	0.747707
2560	2560400	0.818881	0.747707
2606	2606500	0.882546	0.798382
2641	2641700	0.961754	0.876186
2654	2654800	0.935127	0.79537
2681	2681300	0.854464	0.754132
2686	2686400	0.831337	0.828741
2691	2691100	0.865385	0.83631
2691	2691200	0.82569	0.83631
2704	2704300	0.888393	0.902966
2712	2712600	0.86825	0.758696
2716	2716200	0.904627	0.861206
2716	2716300	0.802698	0.861206
2728	2728500	0.834467	0.79653
2757	2757300	0.838362	0.845727
2817	2817300	0.884368	0.771854
2849	2849700	0.893313	0.723689
2876	2876700	0.912436	0.746619
2885	2885400	0.95624	0.859443
2899	2899100	0.969801	0.883821
2904	2904700	0.913502	0.815047
2938	2938000	0.885469	0.754153
2957	2957100	0.854083	0.790443
3001	3001400	0.949487	0.906901
3018	3018500	0.926665	0.889158
3030	3030500	0.859006	0.854419
3033	3033400	0.827929	0.794351
3109	3109400	0.949663	0.777839
3218	3218200	0.825284	0.755613
3230	3230700	0.853373	0.845917
3268	3268200	0.855617	0.889645
3279	3279000	0.856477	0.833674
3280	3280600	0.896416	0.824224
3291	3291700	0.924225	0.737242
3315	3315300	0.883318	0.773829
3327	3327200	0.967573	0.942463
3365	3365600	0.90212	0.799658
3373	3373900	0.887122	0.835974
3395	3395400	0.839719	0.776743
3471	3471000	0.965081	0.921637
3491	3491900	0.960503	0.903277
3530	3530500	0.887104	0.756613
3553	3553000	0.950055	0.965708
3561	3561100	0.841461	0.821345
3613	3613500	0.83084	0.827229
3613	3613400	0.80908	0.827229
3633	3633600	0.889127	0.859116
3640	3640200	0.940262	0.797936
3672	3672200	0.815544	0.838477
3692	3692400	0.827161	0.727668
3698	3698900	0.843339	0.819865
3708	3708100	0.874074	0.754762
3721	3721800	0.937632	0.828845
3729	3729600	0.860946	0.730459
3740	3740900	0.896584	0.838947
3795	3795200	0.847883	0.865686
3812	3812400	0.932674	0.850836
3886	3886400	0.918615	0.895843
3925	3925800	0.920312	0.853974
4005	4005100	0.852615	0.806845
4013	4013300	0.874636	0.855865
4016	4016200	0.949461	0.884773
4057	4057600	0.801546	0.831281
4065	4065000	0.820429	0.754887
4103	4103400	0.956996	0.759362
4178	4178700	0.869027	0.788481
4184	4184900	0.816414	0.776443
4189	4189700	0.951242	0.926552
4217	4217400	0.931682	0.874877
4228	4228000	0.861545	0.882096
4238	4238000	0.897759	0.83795
4350	4350500	0.858774	0.733576
4370	4370800	0.823669	0.762851
4379	4379400	0.822345	0.899932
4386	4386200	0.869239	0.793282
4398	4398300	0.964917	0.89816
4406	4406200	0.881858	0.745617
4441	4441500	0.878109	0.793081
4449	4449700	0.921818	0.901228
4454	4454900	0.875222	0.845922
4464	4464400	0.954191	0.910598
4548	4548300	0.896457	0.782954
4548	4548400	0.802454	0.782954
4577	4577500	0.911108	0.904696
4627	4627600	0.890176	0.839966
4629	4629600	0.818632	0.890612
4633	4633600	0.911931	0.811723

## Sheet: manually validated NorflIP
file	sequence	Min genome position	Max genome position	Length	Max IP/input fold
172 TopoIV sites on the chromosome 22-10-2013	...CTCACTACAATGCTGAAGAAAATCCAGATCTGAATCATTCAGGTAATTAACATTCATTTTTTGTGGCTTCTATATTCTGGCGTTAGTCGTCGCCGATAATTTTCAGCGTGGCCATATCCGATGAGTTCACCGTATGACCCGAAAAGGTGAT...	11300	11450	151	2.91551
172 TopoIV sites on the chromosome 22-10-2013	...TTATCAGGGAGAGAAATGAGCATGTCTCATATCAATTACAACCACTTGTATTACTTCTGGCATGTCTATAAAGAAGGTTCCGTGGTTGGCGCAGCGGAGGCGCTTTATTTAACTCCACAAACCATTACCGGACAGATTCGAGCGCTGGAAGAGCGCCTGCAAGGCAAATTATTTAAACGCAAGGGACGTGGTCTCGAACCCAGCGAGCTGGGAGAACTGGTCTATCGCTATGCCGATAAAATGTTCACCTT...	18700	18950	251	2.78079
172 TopoIV sites on the chromosome 22-10-2013	...CGCGGTCTACAGTCGTGAAGGCCACACCGGTGAACGTGTGCCTGGCACCATTGGTTTTGCCACCGTGCGTGCAGGTGACATCGTTGGTGAACATACCGCGATGTTTGCCGATATTGGCGAGCGTCTGGAGATCACCCATAAGGCGTCCAGCCGTATGACATTTGCTAACGGCGCGGTAAGA...	28940	29120	181	2.13074
172 TopoIV sites on the chromosome 22-10-2013	...CGGTAAAAGCACCTTTATATTGTGGGAGATAGCCCTGATATCCGTGTGTCGATTTGGGGAATATATGCAGTATTGGGGAAAAATCATTGGCGTGGCCGTGGCCTTACTGATGGGCGGCGGCTTTTGGGGCGTAGTGTTAGGCCTGTTAATTGGCCATATGTTTGATAAAGCCCGTAGCCGTAAAATGGCGTGGTTCGCCAA...	57300	57500	201	2.71426
172 TopoIV sites on the chromosome 22-10-2013	...ACATTATCGCGTATGACCATCCAGACCGTGGGCGATGAAAAAGTACTTGAGCAGATCGAAAAGCAATTACACAAACTGGTCGATGTCTTGCGCGTGAGTGAGTTGGGGCAGGGCGCGCATGTTGAGCGGGAAATCATGCTGGTGAAAATTCAGGCCAGCGGTTACGGGCGTGACGAAGTGA...	87480	87660	181	2.41297
172 TopoIV sites on the chromosome 22-10-2013	...GCCGTACAATGGTTTTTCGCTGGATTTCACCATCGATTTTAACCATCCGGCTATTGATTCCAGCAACCAGCGCTATGCGATGAACTTCTCCGCTGATGCGTTTATGCGCCAGATCAGCCGTGCGCGTACGTTCGGTTTCATGCGTGATATCGAATATCTGCAGTCCCGTGGTTTGTGCCTGGGCGGCAGCTTCGATTGTGC...	107000	107200	201	3.12108
172 TopoIV sites on the chromosome 22-10-2013	...CTGCAGCGTATGGAAACCGATCTGCAGGCTAAAATGAAAAAGCTGCAGTCCATGAAAGCGGGCAGCGATCGCACTAAGCTGGAAAAAGACGTGATGGCTCAGCGCCAGACTTTTGCTCAGAAAGCGCAGGCTTTTGAGCAGGATCGCGCACGTCGTTCCAACGAAGAACGCGGCAAACTGGTTACTCGTAT...	200650	200840	191	9.18027
172 TopoIV sites on the chromosome 22-10-2013	...CCGGTGAAGTGCTGGTCACCGCGCAACATCTCGACGATCAATGTGAAACCTTTCTGCTGGCGCTAAAACGCGGCAGTGGCCCTGCCGGGCTTTCGGCTATGGCGGAAGTCTCGGAGTTTGCCGGAACGCGGCTTATTCGCCCGTTGCTCGCCCGCACGCGGGGGGAACTGGTGCAGTGGGCGCGTCAGTAT...	212650	212840	191	2.5399
172 TopoIV sites on the chromosome 22-10-2013	...ATCAGGTTTATGCGAAGAGCACTTTCTTGCAGGTCGAAACATGCGATACTAGCGTCACATGCCTTATTAAGGAGCTATAAAAGGTGGCGAAGAGCGTACCCGCAATTTTTCTTGACCGTGATGGCACCATTAATGTCGATCACGGCTATGTCCATGAGATCGACAACTTTGAATTTATCGA...	222750	222930	181	2.32505
172 TopoIV sites on the chromosome 22-10-2013	...ACCAGTTCCATAGGCATGTTACGTTTTTTAACTTGCCCTGCTATCCAGTACATATACGGCTCTGCCCGTAAAGTTACATCGTGGAGATAGCTCTTATTGCGTAAATATTTCTGTTTCTGTTCGCGAATCCGGTCATTTTCCGGAATTCCCATCTTTAGCTCGTCGCCAATGAAAGCCCACAAGTCACCATCTGGCGCGATA...	233600	233800	201	2.93331
172 TopoIV sites on the chromosome 22-10-2013	...GTAATCAGCGATGCCGCAGCATCCATCACGTAGGCATTACCGGCAATACGCGCCAGCGGCTCTTCAATCCCTTCCATCTTACCAATAGAGATTTTGAACTGACGGCGAATGTGAGCATACGCGCCGGTTGCCAGCGCTACCGATTTCACGCCGCCGGTTGAGTTGGAAGGCAGGGTGATGCCGCGGCCTACCGAGAGGCAC...	242000	242200	201	2.63254
172 TopoIV sites on the chromosome 22-10-2013	...TATAAAGCTCAGGTGAAGCAGCTTATTGAAATGAACCGAATCACCATTGCCAATGGCGATATTGGTTTTAACTTCACTGACGGCAATCTGATTAAGAAGATTTTTGTCGATAAGCTCACACAGGCGCAGTTGATTAATGGTCGTCTGGCGATTGCCCGCTTGTTGGTCGATAACAATAGCGAAGGTGAATACGCCATTATT...	376200	376400	201	2.99813
172 TopoIV sites on the chromosome 22-10-2013	...GCCGCTGGCGGCGGGTGCACTGGCTAAAACCGGTAAATACGACGCGGTGATTGCGCTGGGTACGGTTATTCGTGGTGGCACTGCCCACTTTGAATATGTCGCTGGTGGTGCAAGCAACGGCCTGGCGCATGTTGCCCAGGACAGCGAAATTCCGGTTGCTTTTGGGGTTCTGACCACTGAAAGCATTGAACAAGCGATCGAACGTGCTGGCACCAAAGCTGGCAACAAAGGTGCAGAAGCT...	434050	434290	241	3.27137
172 TopoIV sites on the chromosome 22-10-2013	...AGCAAACAAGATAGAGAACAGAATGCAGTCGCTCATCAGGTAGATCCAAAATCCGAAGATTTTGGTTCCGCCTGCATCGTGGTGCCCGTGTTCGTGCGCGTGGGCAGTCGCGTGCGTCAAAGTATCAGTTGCCATTTTTCAGCCCTGCCTTAGTAATCTCATCGAAATGCTGGTTTTCCAGTTTTTCGATTTCTGCCACCG...	447750	447950	201	3.50546
172 TopoIV sites on the chromosome 22-10-2013	...ACTGGCGAATGGCACTGGTGGCGATAATGATTTTCCCGGTGGTGCTGGTGGTAATGGTGATATACCAGCGTTACAGCACGCCGATTGTCCGTCGTGTGCGCGCCTATTTGGCGGATATCAACGACGGCTTTAACGAAATCATCAATGGCATGAGCGTTATCCAGCAGTTTCGTCAGCAGGCGCGATTTGGCGAACGTATGG...	470350	470550	201	2.30391
172 TopoIV sites on the chromosome 22-10-2013	...GATCCGGTCTGCATGGCGGCAGAAAACAAAAAACAGGTCGATTACGTGCCGGGTACGCCATGCAAACCAGATCAACAAAACGGCATCTGGATTGTGCAGGCGCATGAGTGGGGCAAATACGTGGGACGGGCTGATTTTGAGTTTCGTAATGGCGAAATGAAAATGGTTAACTACCAGCTGATTCCGGTGAACCTGAAGAAG...	504900	505100	201	3.18727
172 TopoIV sites on the chromosome 22-10-2013	...TGAGATGGCATTTCGTCTGGCGAAAGTTTTTGATACCACAGTCGATTTTTGGCTAAACCTCCAGGCGGCGGTTGATCTTTGGGAAGTTGAAAACAACATGCGCACCCAGGAAGAATTGGGACGGATTGAAACAGTGGCTGAATATTTGGCACGCCGTGAAGAGCGTGCAAAAAAGGTCGCGTAAGGCCAAAACATCGCTTC...	507600	507800	201	2.52259
172 TopoIV sites on the chromosome 22-10-2013	...ACATGGAGTCGCTCTCTGTTGTCGATATTTTCTTTGACATGGGGGCTTAAGCGCGCGCTTCAACTCACCCCTGCAATATTTTGTCCATCACGCGCCCCGGCAGCAGGCGCTTAAGCACCATTACCGCCCAGGTCACCAGCGTCACCGGATAGCGCATCTTCGGCTTCTCGCTAATAAAAGCATGGCGTACTTTGTCCACCACCGCTTCCGGTCCCAACGTAAAGCGGGCGGCGATGCCGGGATTTTCGACTGGTTTATCACTTTGCGTCTGGTTGACGTTGTCGGTGAAGCGAGTACGAATGGGACCGGGTTCGATCAGGCTGACTTTAATTCCGCTGTGGCGCAGCTCCATGCGCAGTGCATCTGACCACGCCTCCAGCGCATATTTACTGGCCG…	517500	517900	401	2.50108
172 TopoIV sites on the chromosome 22-10-2013	...GCAATCGTTTTACCGTCAATAATCTTTGCTGCCATCAGAGAGAGGATTCCATCTGTTACGTAGATCGAAGGGGATGCGCCTATTTTGTCAGAAGCGGGGCGCGCTGTCAGGTTTCGTTTCAGATTTATCGCGTGAAGCGACCTCTTGCGAAGGTGAGGCGCACCGTCGCTGAGACTGAAAGCTTCATTTTTCGTCCATGATGGCGTTGTAA...	556930	557140	211	2.78105
172 TopoIV sites on the chromosome 22-10-2013	...TATATCCTCCATAATTTCAGAGTGGGACATATTTGGGACATTATCACCAAAAATGTCGTCTATTTTCCTCGCATGCTCTGTCAAATGATTAGGCGCAAGGTGAGCATACCTACGAACCATTTCTATGGACTCCCATCCGCCCATTTCCTGAAGCACTGATAATGGGACGCCTGACTGAATCAGCCAGCTTG...	564050	564240	191	2.94562
172 TopoIV sites on the chromosome 22-10-2013	...GACGTTATTGTTGCACGCGAAGGCGGCCAGGTAGTTTTTCGGAAGGGTAAACGTAGCATGGTTATTGACGCTTACCTCTACCTCTTTTTCGGTCAGGATCACCACGCAAGGTTCACTGCTGCTCAATTGCATTTCGCACTCCTCAGATATCAGAAACTCCGCTCAAAGGATCTATGCTTCCTGCATGAGTGATCGGCCCGT...	586000	586200	201	2.70796
172 TopoIV sites on the chromosome 22-10-2013	...CAGCTTCTGGCTGGTATTCGAGTTCCAGCACTTCAAGGTGGGTTGCAACGCCGCCCGGAAGTTCCCAGTGAATGGAATCGCCAACGCGCAGCCCCAGCAGTGCGGCACCTACCGGAGCCATAACGGAAAGCTGAGTATTGCTATCGGTCATTTTTGCCGGATACACCAGCGTGCGCACACGCACTTCGCCATCGCTAAGATTGCGGAATTTAACCCGGCTGTTCATTGTCA...	642800	643030	231	2.23675
172 TopoIV sites on the chromosome 22-10-2013	...ACCTGGGTCGCAATCTAACAGAATTGGCAGTGCCATTGTTGCTCCTTGTTGTGTGCTTCTTTGCGACAAGGGTAACGCCAGGATGTAACAGATACGAGGGGCGAAACGATAAAGCGTGAGATGGCGCGCAA...	683600	683730	131	2.73372
172 TopoIV sites on the chromosome 22-10-2013	...TCTTCATTCAGTTTGTTGAGCAAAACTTCAGAGGTAGTGCCGGAAGTGACGACTACGGCTTTGTCTTTCAGGTTGGCAAAATCTTTGATATCGCCACCCTTTTTGGTCAACAGGCGCGTACCGACCACGAAAATAGTGTCAGAGAAAGCCGCCTGTTTTTGGCGTTCGACGTTGTTGGTGGTAGAACCACATTCAAAATCG...	686450	686650	201	3.26111
172 TopoIV sites on the chromosome 22-10-2013	...TAACAAATAAGTGAGAGCTGTAACTCTCGCTTTTCTTATTTCCCTTGCATAAAAAAGCCAACCCGCAGGTTGGCTTTTCTCGTTCAGGCTGGCTTATTTGCCTTCGTGCGCATGTTCATCTTCGCGGCAATCGCCTTCGGCACAGTGACCGTAAAGATAGAGACTGTGGTTAGTCAGGCGAATGCCATGTTTTGCGGCAAT...	709330	709530	201	3.26354
172 TopoIV sites on the chromosome 22-10-2013	...CACCCAGCGCGTTGAGTGCCTGGAACTGGATAACCTGATGGAAACGGCGTATGCAACGGCTGTTTCTGCCAACTTCCGTACCGAAAGCCGTGGCGCGCATAGCCGCTTCGACTTCCCGGATCGTGATGATGAAAACTGGCTGTGCCACTCCCTGTATCTGCCAGAGTCGGAATCCATGACGCGCCGAAGCGTCAACATGGA...	756650	756850	201	5.00056
172 TopoIV sites on the chromosome 22-10-2013	...AAAACGCTTCTCGCTGGAAGGCGGTGACGCGTTAATCCCGATGCTTAAAGAGATGATCCGCCACGCTGGCAACAGCGGCACCCGCGAAGTGGTTCTCGGGATGGCGCACCGTGGTCGTCTGAACGTGCTGGTGAACGTGCTGGGTAAAAAACCGCAAGACTTGTTCGACGAGTTCGCCGGTAAACATAAAGAACACCTCGG...	758600	758800	201	2.95124
172 TopoIV sites on the chromosome 22-10-2013	...TTCTTGCCTGTTCGTTTGGGGTAATCACCGCGCTGGCGCTTGAACACGTCGAATCAGGCAAAGCCGGTCAAGAAGACATCTGATGAGTAAGATTATCGCGACTTTGTATGCGGTAATGGACAAGCGCCCCCTGCGGGCGCTTTCCTTCGTGATGGCGCTTCTGTTAGCAGGATGTATGTTTTGGGACCCATCTCGTTTTGC...	773450	773650	201	3.71595
172 TopoIV sites on the chromosome 22-10-2013	...TCGCGTGCTATGCGTATCTCCATGAACCGTGAACTTGAAAATCTGGAAACGCACATTCCGTTCCTCGGTACGGTTGGCTCCATCAGCCCGTATATTGGTCTGTTTGGTACGGTCTGGGGGATCATGCACGCCTTTATCGCCCTCGGGGCGGTAAAACAAGCAACACTGCAAATGGTTGCGCCCGGTATCGCAGAAGCGTTG...	774700	774900	201	2.54925
172 TopoIV sites on the chromosome 22-10-2013	...AGCTGGAAAATCAGCGTCTGGCGGGGAATGTCAGCGAGCTGACAGAGGTGTTTGCGCGCATTAAGCAGATTGCTGGTCAGGAGCATATTGATCCGCTGCAAACTGAAATTGGCAGCATGGTCTATGCGGTGAAACCAGGCGATGGTTCTGCGCGTGAACAGGCGGCGAGCTGCCAGCGTGTGATTGGCGGTCTGGCGAATA...	804500	804700	201	3.18349
172 TopoIV sites on the chromosome 22-10-2013	...AATGAACGTTAAACCCGACCATCGCGCCGCTGGCACCTTCATCGACATCAATACGTTCTATATCCAGCGCGTGAACGGTAAAAATGTAGCGATGAGTTTCGCCTTTCGGCGGTGCTGCGCCATCGTACCCGGTTTTACCAAAGTCGGTACGCGTCTGCAAAACGCCGTCTGGCATTGCTACCAGACCAGAGCCAAACCCTT...	806700	806900	201	2.91899
172 TopoIV sites on the chromosome 22-10-2013	...CAGCAGGTGCTGGTGTTTACCCGTACCAAACACGGCGCTAACCATCTGGCTGAACAGCTCAATAAAGATGGCATCCGTAGTGCGGCGATCCACGGCAATAAATCGCAAGGTGCGCGTACTCGTGCGCTGGCTGATTTTAAATCGGGCGATATTCGTGTACTGGTGGCAACTGACATCGCTGCGCGCGGCCTGGATATTGAAGAGCTGCCGC...	830830	831040	211	3.81359
172 TopoIV sites on the chromosome 22-10-2013	...TAACGGCGTGCCGACGACCAATCCGGCGGTAATGCAGGAGTCGCCGTTGGGTTCGCTGTTGACCTTTGCCGAACATAAAGGCTACGCCCTTGCAGCGATGTGTGAAATTCTTGGCGGGGCGCTTTCCGGCGGTAAAACGACGCATCAGGAAACGTTACAAACCAGTCCCGATGCCATTCTTAACTGCATGACCACTATCAT...	836200	836400	201	2.90874
172 TopoIV sites on the chromosome 22-10-2013	...TAAACGCCCCGATAATCATCGCCGGAAGCTGCAACCAGTTGCTGCGCTCACGATTTTTTTGCCGCGCCCACTGACCCATTTTGCGATACAGCGGCAGTGCGCACAGGCGAATCAGCCAGTAAAAACCAAACACTAATACCGCTAACATTGAAAAATGGGTCAGCGCATTGCTGAAGGTTTGTGGATTAAACGGCTTATGCG...	844130	844330	201	4.30475
172 TopoIV sites on the chromosome 22-10-2013	...AACTGTTCAGAGAGTTTTCCCGTGATAGTCTACATTCAGACAAAAAGTACATTTTGAGGATGGTTATGGAACTGTATCTGGATACTTCAGACGTTGTTGCGGTGAAGGCGCTGTCACGTATTTTTCCGCTGGCGGGTGTGACCACTAACCCAAGCATTATCGCCGCGGGTAAAAAACCGCTGGATGTTGTGCTTCCGCAAC...	862800	863000	201	3.25029
172 TopoIV sites on the chromosome 22-10-2013	...TTTATTCCTTTTTGCCCCAACGGCATTCGCGGCGGAACAAACCGTTGAAGCGCCGAGCGTGGATGCGCGTGCATGGATTTTAATGGATTACGCCAGCGGTAAAGTGCTGGCAGAAGGCAATGCGGATGAGAAACTGGATCCCGCGAGCCTGACTAAAATCATGACCAGCTATGTGGTTGGGCAGGCGCTTAAGGCCGATAA...	880000	880200	201	2.51648
172 TopoIV sites on the chromosome 22-10-2013	...AACCCAGGTATTTATCCGCCTGCGGATGTTCGTGCGAAGCTGTTCACTCTGAAAGTGCAGGATCCGAAAATCGACCGTGTGCGCACCCGCGCGTGGACCAAAGTGAAGAGCGGAAAATAATCCGCAGTCGTAGATGCCGGAGGGGCGCACCACACCCGCCGGCAATTCGCACCATTATGGTGCGCTTGCACACATTCAATG...	894000	894200	201	3.14781
172 TopoIV sites on the chromosome 22-10-2013	...AAAACGCAAAGCGTCAATTTCTGGCGTACAGCGTCAGTTCCGCATTGGTTATAACCGTGCAGCGCGTATTATCGAACAGATGGAAGCGCAGGGGATTGTCAGCGAACAGGGGCACAACGGTAATCGTGAAGTGCTGGCCCCACCGCCGTTTGACTAACTAATGCATCGTATGCCGGATAAGGCGCGGTAGCGTCGCATCCGGCACTCTATCAACTGAAAAT...	936280	936500	221	2.57956
172 TopoIV sites on the chromosome 22-10-2013	...GGCGCTTGCTACGTGGGGAATGCTTAAGTTAAGTGGGCGACAGTGGAGTGGCTGGGATGTATGGATATGTTGTCTGGCGGCAATTTTGCTGATGGATCCTGTTGCCATTCTCTCGCAAAGTTTATGGCTCTCTGCCGCTGCGGTCGCGGCATTGATATTTTGGTATCAGTGGTTTCCCTGTCCTGAGTGGCAACTGCCGCC...	964400	964600	201	2.51827
172 TopoIV sites on the chromosome 22-10-2013	...CACGCTGGGAGCCACCAATGATCTCACCGATGCCCGGAGCCAGAACGTCCATAGCCGCAACGGTTTTACCGTCTTCGTTAAGGCGCATATAGAACGCTTTAATATCTTTCGGATAGTTTTTAACCACTACCGGTGCTTTAAAGTGTTCTTCCGCCAGATAACGCTCATGCTCAGAAGAGAGATCGACTCCCCAGTAAACCG...	987020	987220	201	2.88856
172 TopoIV sites on the chromosome 22-10-2013	...GAACTGGTGCTGAATGCACTGGTAGCAATTCGCTATCTCAAACCGCAAATGCCGAAAAGCTGGCATTTTGTTTCCCATGGTGAAATGTGGGTGCCCATGCCGGGCGATGCGGCCTGCGTTTGGTTGAGCGATACTCACGAGCAGGTCAATTTGCTGGTCGTTGAATCTGGCGAAAATGCCGCACTATGCCTGCTGGCACAA...	1005400	1005600	201	3.56836
172 TopoIV sites on the chromosome 22-10-2013	...GAACTGGTCAATCGCATGAAGCAAACCATTCGGGCAAGACGAAAGCGCCATTTTAATGCGGAACACCAGCATACGCGCAAAAAATCGATCGATCTGGAATTTATTGTCTGGCAACGTCTGGCTGGTCTTGCGCAGCGTCGCGGTAAAACGCTTTCTGAAACGATTGTTCAGCTGATTGAAGATGCGGAAAACAAAGAGAAA...	1017900	1018100	201	3.05419
172 TopoIV sites on the chromosome 22-10-2013	...CAAAAAAAGTTCCAGGATTAATCCTAAATTTACTTAATGATACAAATTAGAGTGAATTTTTAGCCCGGAAAGTTGTCTCGTGGCGTGAGAGGATGCGCTTACCGGACGCATAATAAACCCCATAGCGTTACCTTCATTTGCCGCATCAACAAGTTCAGCATGCTCTTCTTCAGTCAAATCATCTGCCAACCAACCGATCAC...	1019600	1019800	201	2.65507
172 TopoIV sites on the chromosome 22-10-2013	...ACTGCGTACGTTCGGCACTTTGCCAACGTACGCTGCATGCCTACAGTTAAGTGTGTTATCGGTGCAGAGCCCGGGCGAACCGGGCTTTGTTTTGGGTGTTTATGCCCGGACTAGCGCTTTTTCTGAAACAACCATTTTTATTTGCCCCTGGCTGGTGAAGTGTACGCTCATCCTGTGGCTTTTTTGTAGTTGCTGATAGAG...	1085230	1085430	201	3.35559
172 TopoIV sites on the chromosome 22-10-2013	...CAGGGTGACTGGAAACTGGTGTTACCTTCGCTGGCGCTTGGGCTGATATTTGGTTACGCAATGAAAAACAGTGGCCTGTGGCTGGCGGCGCGTAGTGCAAAGACGGCGCACCGTGAGCAGGAAATCAAAAATAAAGCGTGAGGGGCACTCACGCTTTCGCT...	1099870	1100030	161	4.08286
172 TopoIV sites on the chromosome 22-10-2013	...GGATCTTTAATACCTGGGATGGTGCAGTCATTAATCTCTATGCTCCGGCTGAAGGGATGTTTTTGCCGGACACAAAGGATAAGCGGAAACGTTTTCCTTTGCACGAAAAATAAAGGGCGCGAATGCGCCCTCGTGATTAATCAGTAAATGGAATGACAATTTCGCCTGGCTTCACTTCAATGCCTTTCGCCAGTTTTTTCGCCATTGCTTCGCCCTGGCTGCCATCTTCGC...	1121800	1122030	231	5.91697
172 TopoIV sites on the chromosome 22-10-2013	...CGGCAGTTATTCAAAACAGATTCGTTCAGCAATCGAAGACGGTGTAGTGGAACCGCATGAGAAGACAGCAATTAACGACGAGCTGTATCTCTCAATTTCGAAGCTGCAGGAGCATGCAGCACTTGTCTACAAAATTTTTTGCATTTCAGAAAGTAATGACGCCCGCGAGTGTGCAGCTCCGGGCGTCGTGGCGTCGATTGCTTCTGGTTGTGGAGAAACTAACGCATGAACAGTTTAACAACACACTACCGTCGCTCGCAACTGATTGCGC...	1202820	1203090	271	3.88053
172 TopoIV sites on the chromosome 22-10-2013	...GTCAACGAACCAGGCACCAGCATTATGTCGCGTTGCGGCGTATTCAGCACCGGGGTTCGCCAGGCCGACAATCAATTTAATCGTCACGTTTTTTTGTCCTGAGTGTGTACATAACTGGCGCGTAGTTTACTGGTTGCGGCCCCGCTTGACAAAAAACTGCGTATCAAATGCAGATAACGTAATAATTGCCTGAGTGGACTA...	1257650	1257850	201	3.42736
172 TopoIV sites on the chromosome 22-10-2013	...GCCAACGGACGTATTGGCGGATCGGCAACCTTCAATGGGCGTGAAATCCTCAATTTGCCAGAGCATGAACTCAATAAACTGCGCGCTGAACAAATCTCAATGATTTTTCAGGACCCAATGACTTCGTTGAATCCCTATATGCGCGTCGGTGAGCAGTTGATGGAAGTGCTGATGCTGCATAAGAACATGAGCAAAGCTGAGGCGTTTGAAGAGTCGGTGCGGATGCTCGATGCGGTAAAAATGCCGGAAGCGCGTAAACGCATGAAAATGTACCCGCACGAATTTTCTGGCGGCATGCGTCAGCGAGTCATGATTGCGATGGCCTTGTTATGTCGACCTAAGCTGCTGATTGCGGATGAACCAACAACTGCGCTGGACGTCACCGTACAGGCGCAG…	1303000	1307000	4001	3.84977
172 TopoIV sites on the chromosome 22-10-2013	...TTTGTTCGCTCATTGGGCAAACATCGCCGAGCAATCCGGCATTATGCAAAACACCATCCAGACGCGGATAATTAACGGCAATGCGCTGTGCCAGTTGTTGGCAATTTTCGGACGTGCAGGTCAGCAAATCGAGAATAAACCACTGTGGCTGACGCCCAGTTTCTTCGTTTATGTGGCTGGCTACCTGACGTAATTTTTCTT...	1326800	1327000	201	3.14102
172 TopoIV sites on the chromosome 22-10-2013	...TTGCCGGATGGTGTGTTGAACGTGGTGACGGGTTTTGGTCATGAAGCCGGGCAGGCGCTGTCGCGTCATAACGATATCGACGCCATTGCCTTTACCGGTTCAACCCGTACCGGGAAACAGCTGCTGAAAGATGCGGGCGACAGCAACATGAAACGCGTCTGGCTGGAAGCGGGCGGCAAAAGCGCCAACATCGTTTTCGCT...	1361400	1361600	201	3.03186
172 TopoIV sites on the chromosome 22-10-2013	...CGCTGATCGACATCGGCATTCATATGCTGGATGCTGCGATGTATGTGCTGGGCTTTCCGGCGGTGAAAAGCGTGAATGCGCATAGCTTTCAAAAGATCGGCACGCAAAAGAGCTGTGGTCAATTTGGTGAGTGGGATCCGGCAACTTACAGCGTCGAAGATTCGCTGTTTGGCACCATTGAATTTCATAACGGCGGCATTC...	1375400	1375600	201	2.47214
172 TopoIV sites on the chromosome 22-10-2013	...GCTTTCTCCTGAAATGTATGAGGAGCTTTCTGGAAAACTTCGTGCTATGCGGAGTGAGCTTGAGGTTACTCAATCACAATTAAGCAAAACCGGAATGTCGGCAAAACAAACGGCTTTTGCTATGCGCATGTTGCCTGCACAAATGACGGATATTGTTGTTGGGTTGTCCACTGGTCAGTCGCCATTTATGGTGTTAATGCA...	1425200	1425400	201	3.99203
172 TopoIV sites on the chromosome 22-10-2013	...CGTGACCCAAGAAGAACGCTTTGAGCAACGGATAGCCCAGGAAACGGCTATCGAGCCACAGGACTGGATGCCCGATGCTTACCGAAAGACATTGATCCGCCAGATTGGGCAGCATGCGCACTCCGAGATTGTTGGTATGTTGCCTGAAGGTAACTGGATCACTCGCGCACCAACCTTGCGGCGTAAAGCCATTCTGTTGGC...	1451950	1452150	201	2.14459
172 TopoIV sites on the chromosome 22-10-2013	...GGGAAGGGAACAGTATCCACCGAGAGTGGCGTGCTGAACCAACAGCCGTATGGATTTAACACGCGTTTTGAAGGCGAAAAAGGAACCAACCCTGAAGAACTGATTGGCGCAGCGCATGCCGCATGTTTCTCAATGGCGCTTTCATTAATGCTGGGGGAAGCGGGATTCACGCCAACATCGATTGATACCACCGCCGATGTGTCGCTGGATAAAGTGGATGC...	1554700	1554920	221	2.49976
172 TopoIV sites on the chromosome 22-10-2013	...CGTGTAGAGGAACGGTGCGAATGGTTGGCTAAGGGTAAACTTCACCGTATGTTCGTCGGGAGCATCAATCTTTAAATCTTTGGGAAATGCTTCTGCTGGCCCCTGGCCGATTTTTAGTAGCCGCTCAAAAGAAAGTTTTACTGCTTCGGCAGTGACAGGTGTGCCATCGGCAAATTTAGCA...	1560020	1560200	181	2.48753
172 TopoIV sites on the chromosome 22-10-2013	...AGCACTTCGCATCACTCAGACATGATTTAACATAATATACATTATGCGCACCAATATAAACCAAGGAAGAATCCAGTCGTTGGCGGTCATGATTGTCATGCTCATTAACAATGACCAAACCCCATATCTCACTTACTACCGTATTCTCGGCTTAACCGTCCATGCAACCTCAACACATTGCTTTCAACTGCCGTCACCACG...	1588750	1588950	201	22.2302
172 TopoIV sites on the chromosome 22-10-2013	...CCGACCGGGCAGGATGCGCCGTGACGTGGCAGGCGAATCACGCGGATGTCGTGAGCGAAGTATTTACCACCAAACTGCGCACCCAGACCAAGATTTTGCGCTTCGATCAGCAATTCTTTTTCCAGTTCCACATCGCGGAACGCCTGACCGTGCTCATTCCCTTCCGTTGGCAGTTCATCATAGTATTTCGCGGAAGCCAGTTTCACC...	1685464	1685670	207	4.17677
172 TopoIV sites on the chromosome 22-10-2013	...TAAAATCATTTAAATTTACACACGCAACAAATATTGACCTACAAAACATTACACTGGCTATTTTTCAGAAACTGGACTATCTCACTAGTAAAAACGCTAAATAGCAGAACATATCGCCGTTAAGCCATCACCCCCCTCTCAGTGCAGTGAAAAAATCTGCCGTTACGTTTTTTGAAAAATTTAACGCTGGATAACATTTCCCG...	1710407	1710609	203	2.95015
172 TopoIV sites on the chromosome 22-10-2013	...TATTCCCATCCGCGTCTGTTCTGGCTAAGTCAGACGCCATTTGAGCAGCGCCATATTGTCGATGGTTTCAGTTTTGAGTTAAGCAAAGTCGTTCGTCCGTATATTCGTGAGCGCGTTGTTGACCAGCTGGCGCATATTGATCTCACTCTGGCCCAGGCGGTGGCGAAAAATCTCGGTATCGAACTGACTGACGACCAGCTGAATATCACCCCACCTCC...	1813403	1813620	218	2.07593
172 TopoIV sites on the chromosome 22-10-2013	...TGTGGCTGAAAGGAGTATACGGTATAGACCTGAGCAATAGTATTTCTTTGACCTTATAAATTGTTTCTCCTTGACCTGTGGTTATGACCCTCTTCACATTTCGGGCAAATAATTCGCGAAGATAATTAAGAACTCAGGCCAAAAAAAACCGGCGCAATGGCCGGTTTCCGTTGTTACTCAAGCTTTCAGACGAATTGATT...	1819744	1819943	200	2.26283
172 TopoIV sites on the chromosome 22-10-2013	...TGGCGCAGGGTGTGATTTAAGTTGTAAATGCCTGATGGCGCTACGCTTATCAGGCCTACAAATGGGCACAATTCATTGCAGTTACGCTCTAATGTAGGCCGGGCAAGCGCAGCGCCCCCGGCAAAATTTCAGGCGTTTATGAGTATTTAACGGATGATGCTCCCCACGGAACATTTCTTATGGGCCAACGGCATTTCTTA...	1841719	1841918	200	2.76048
172 TopoIV sites on the chromosome 22-10-2013	...GCATTCACCAACTTTAACCTGGTTGCTCTGGGTGTGATTGGTACTGTTATGGCAGTGCTCTACATCCAACTTAGCCCGAAATACAACCGCGTAGCCGGTGCGCCTGCTCAGGCAGCTGGTAACAACGATCTCGATAACGAACTGGACTAACAGGTGAGCGAAATGGTTGATACAACTCAAACTACCACCGAGAAAAAACTCACTCAAAG...	1901757	1901965	209	2.15572
172 TopoIV sites on the chromosome 22-10-2013	...CATCACGATTTCCGCCCATAAAACCCGCGGCAAGCTGCGCCAGAATACGGGAAATAAAGATAACGAAGGTGTTCACCACGCCCTGAATCAGCGTCATGGTGACCATATCACCATTGGCGATGTGGCTGATTTCGTGAGCAATTACCGCCTCGGCTTCATCCGGGCTCATGTTCTGCAGCAAACCGGTGCTGACAGCAACCAGAGAGGCA...	1910051	1910259	209	3.07384
172 TopoIV sites on the chromosome 22-10-2013	...TGGCACATTCGGCTGCCTCAACTAGGCTGAAAAATGGTGCGATCGGACTGGTCGTACCACAATCGGCAGCTAAATGGAGAGCACGAAGATGAAAACCAGTGTGCGCATAGGCGCTTTTGAAATCGACGACGGCGAATTACACGGTGAATCGCCAGGTGATCGAACGTTAACCATTCCTTGTAAATCTGACCCCGATTTAT...	1919716	1919915	200	7.43161
172 TopoIV sites on the chromosome 22-10-2013	...GTCTGGTGTTGGCCCATTTACTATGACCTGCCATAAAAATATCTCCAGATAGCCCTGCCTGTTCAGGCAGCGTTAATTACAAACTGTTCAATCGCCTGCCGGTTGCTCCAGGACTTAGTGAGCGCCGCCGCAGCAGGCGCATCAAGCCACTTGTAAGCCAGATGTTCAGTGAAAACGATCTGCCGCTCGTGCGGAAGCGCAAGACAGAA...	1946142	1946350	209	2.36877
172 TopoIV sites on the chromosome 22-10-2013	...CGCGTTAAAATGTCCAGTTCGTTTTCGCTCATGCTGGTTCGTGCCCCCATTCCTTTGGCAATGGACGGCCACGCATTGACGGTGTAATGGTCGGCGGCAATAGGGGCATGACAACCAGCGCAATAGGTATCGTCAAGTTTTTCAGCGTATTGCCATAGCGGTTTACGGTCCGCTAATGCGGGATCGGTAAGCGCACCCTGTAAAGACGC...	1955099	1955307	209	2.58766
172 TopoIV sites on the chromosome 22-10-2013	...GTCTCCGTGAATCACTGGTCGTTCACACCCCCTCTGCATCATGCAGAGGGGAATTTTTCCGGCAAATTACTTACCGCCTAAACCTTTTTTCTCCAGTTCTTCTTTAAAGTTGTCACGCGTGATCAGTACCACGTCGGTAACTTCGGTAAATTTTGGCGGTTCAACGTCTTTTGCTACCCAGTTGTAAAGCATTTCGCTGG...	1983097	1983296	200	2.28153
172 TopoIV sites on the chromosome 22-10-2013	...GAAACGCTACCAGCTCTCCCGCTGTCATCCCTTCTGCCGAGCAGGTGTGAAAACGTGCCTGTTCACCAAAACGCGCTTTAATCGCAGCTTCCAGACTGGCATGCGTATATTGCTCGCCTGATTCAATCATCATATTTAACACTTCATGACCGTGAATAGAGTCCATCGTCCCTCCTCAAAAAAAGCCTAGCGTAGCGATTGCCGCTTAT...	1987349	1987557	209	2.5909
172 TopoIV sites on the chromosome 22-10-2013	...CCGTCACCAACGGCTTACCGGATCGTTTCACAGTAAGCCCTACGATGAAATGTGACAAAAATTGACTTTATTCAGCAAAAATGAAAATCAGCCCGCTGAATATGTAACATTAATTAACCCGAACAATACGGGCAAAAAACATTCATGATAAAAATATTTATTGGTCATTATATTAACGTATTTTATAGCACTGCCGATATCACGCTCAAAAAACAACCACTGCTATT...	1993535	1993761	227	4.31671
172 TopoIV sites on the chromosome 22-10-2013	...GAAGCGTCGATCAGCCGCGCAATGACGGCGTTGATCAGTGAGCAACATTACGCGCGAGTGCGCACCTTCAAACAGCTGTTGTCGAGTTTTCAGCGTAACCGCGATCTGGTTAGCGTCGGCGCGTATGCCAAAGGCAGCGATCCGATGCTCGATAAAGCCATCGCCCTGTGGCCGCAGCTGGAGGGCTATTTGCAACAAGGCATTTTTGA...	2015682	2015890	209	2.1462
172 TopoIV sites on the chromosome 22-10-2013	...AACGATGTTCCTGTTTTTTCGTTCTTTGCTCTGTGGCTGGCCGTGCAGCAGATCCTGATCGGCATTGCGCTTGGTTTTACCATGCAATTTGCCTTTGCCGCTGTGCGAACCGCTGGCGAAATTATCGGTCTGCAAATGGGGCTGTCATTTGCGACGTTTGTCGATCCGGCCAGCCATCTTAATATGCCCGTTTTAGCGCGTATCATGGA...	2021097	2021305	209	2.6231
172 TopoIV sites on the chromosome 22-10-2013	...CCTTTGCCTTTTCCGGCAAGGCCCAGCCCCAGCATGGCGTCCACTTCGTAATCCTGAATATGCAGCACGGTACGCGCACCAGAGAGTTTCGCCAGCAGGCGCATTCCCGGCGCGCAAAACAGCGTTGGCACCACGCCAATAATGCGATCCGGCTTCCAGCGACGTTGCGCCATCAGCGGAAAGAAACTGCTGACGGCAAAACTGCCCAG...	2123304	2123512	209	4.77038
172 TopoIV sites on the chromosome 22-10-2013	...TCGCCACCTGCATTGTCTTGCTGATCAGTATGCACTGGGCGGTGCGTATCAGTTTTGAGCGTGGCTTTATTGATTACATCAAGCATGGTAATGAACAGCGATTACAACTGTTAAGTGATGCGCTTGGCGAGCAGTATGCGCAGCATGGCAACTGGCGCTTCCTGCGCAACAATGATCGCTTTGTCTTTCAGATCCTGCGTTCATTTGAA...	2160949	2161157	209	2.15406
172 TopoIV sites on the chromosome 22-10-2013	...TGAGACTATCCTCACCAGCGAGCTTTATACCTCAAAAACCTCTGCGGAAAAGGGCATCGCGTCGGTGCGTAGCAACAGCCCGCAAGAAGAACGCTATGAGAAAAAAACGGCAAGTAACGGCAAATTCTATTTCAATCTGAAAGCCGCTAATCATCAAATTATCGGCTCCAGCCAGATGTACGCCACCGCGCAATCTCGTG...	2163284	2163483	200	1.01276
172 TopoIV sites on the chromosome 22-10-2013	...TCATCGCCCTGTTCCTGTTTATGGCGTTAGGCGGAATTGGTGGCGTCATGCTCGCAGGTTATACCTTTATTTTGCGTGCTGGCTAAGCGCCTGCACCAGCCTTTCAAACAGGCGGTCTGCGATGATCGCCGCCAGTGCCACCAGTAACGCCCCCTGGATCACATACGCGGTATTAAATCCGCTAAGCCCGATGATGATGGGCGTACCCA...	2213701	2213909	209	4.42717
172 TopoIV sites on the chromosome 22-10-2013	...GATATTTCGCCAAACGTCTGGGTAAGCGTTTCTTAATGCGCGTTGCTGCCGTGGGTGGCGTCTGTTTTTACGCAGGAATGCTGATGGCGCATTCACCTGTCATTCTGTTGGGCTTGCAGCTGCTAAATGCTATTTTTATTGGCATTCTGGGCGGCATCGGGATGCTCTATTTTCAGGATCTGATGCCCGGTCAGGCGGGTTCAGCCACC...	2262702	2262910	209	2.35893
172 TopoIV sites on the chromosome 22-10-2013	...AACATGGGCACGACGAGAAAGGCGAATGGTTGAAAATCACCTATTACGATGAAGACGGCGCGGATGTGAGTGAGCGTTTCCGTCTGCAAACACCTGCCCAGCGTACCGCCTTCGAGCAGCTTTTTATCCGCCCGCATACGCGCACACCGGGCATCCCGCTGCGCTGGATCACCGCCGCCGATATCCTCGCCCAGCAAGCC...	2280098	2280297	200	2.12548
172 TopoIV sites on the chromosome 22-10-2013	...TCCAACAACAAACGTTTGAGCGGATCATTTCGTTTCAGGCCGCCAAATTGAAAAATCGCGGGTAAGCCCAGAGAAACAGAAACAATTGGCGCGCGCAGATCCGGTTCGTCTTTATCCTGATGCAGCGACAGTTTCGCGCCAGGAGCGTAGCGGTTGATAAGACAAGCATCTGGCTGGAAATCTGGATAGCCCGCCGCCGTAGCCGCAC...	2306852	2307059	208	2.22385
172 TopoIV sites on the chromosome 22-10-2013	...TTGGCGGTCCTCATGCGTAAGCATATTGAGATAGGTATGCGCCAGTTCGTTACTTAAAATATTGACGCCATCAGCGGTACGCAAAATGCAGATACCCACTGGCGCGGAGGCGACAATCTTGCGATTGAACTGCTCATGTTCTTCCAGTCGCAGGGCGTCGCTTTCCGCCGGAATGAAAATACGTCGCTCGTACATCCGTGCGAGAGTAA...	2316699	2316907	209	2.29749
172 TopoIV sites on the chromosome 22-10-2013	...CAACTTTCTATCGACAGATTTCGTTGCTGGCTAAAGAAAAGCCGGTAGAAGGCAGTCCACTGTTTTTACTACAAATGTGCATGGAACAATTAGTGGCGATTGGAAAAATTTGATATGAGACAGGATGGCGCATGAACGCCATCCTGCAGTAACATTACTCTTTATTAAGAAATTTTACTGCCTTATCAGGGAAATCAGTAAACAGCCCA...	2347803	2348011	209	2.35671
172 TopoIV sites on the chromosome 22-10-2013	...CCAGGAAAGTGGAAACCGGCGCAGGCGCGCCCTGGTATACGTCTGGCGTCCACAGGTGGAACGGCACCAGAGAGAGTTTGAAGCCGAGGCCAACAATCATCAGGCCGAAACCTGCCAGCAACAGCGGCTCGTTGAGCATACCGTCGCCAAGGTTTTTACCCAACGCGACAAACGACAGGTCGCCAGACTGCGCATACACCAGCGCCATACCAAACAGCAGGAAAGAAGACGCTGCGGCAGAAAGGATGGTGTATTTGATACTGGCTTCCAGTGAACGTTTCTGGCGGAAAGCGTAACCGACCAGGCCAAACAGCGGCA...	2388801	2389118	318	3.31622
172 TopoIV sites on the chromosome 22-10-2013	...AGCCAACACGGTTAGGTCCGTAACGGTTCTGGAACAGACCCAGCAGGCGACGTTCGCCAAAGCTCATGAATGCCCCGCAGGTGACAACCACCAGCAGGATCACCACCGCTTTGAGGATGGTCAGCAGGATCTCAATCAGTTCCGGTGATATCCAACTCATTGTTGTGCCTCCTTGAGATCCTCAAGATGCGCGCCAGCCA...	2395305	2395504	200	3.09078
172 TopoIV sites on the chromosome 22-10-2013	...AAACGTTGTGGATATTTTACGCTTCCGGAAAGTGCTGCTCCAGTTGTTAATTCTGCAAAATCGGATAAGTGACCGAAATCACACTTAAAAATGATCTAAAACAAAATTCACCCGAATCCATGAGTGCGCCACCTCCAAATTTTGCCAGCTGGATCGCGTTTCTTAGATCATATTTGAAAAAAGATAGAAACATACTTGCA...	2458995	2459194	200	3.09569
172 TopoIV sites on the chromosome 22-10-2013	...GTCCTGCACACGTTTGTTGAAAGCAAGAAAGCTTTCTTCATCAAAAACGTTATCCAGTGACAGCATTGGTACTTCATGGCGTATCTGGCTGAAAGCCGCCAGCGGCGCAGCGCCTACACGTTGAGTAGGCGAATCAGGCGTAATCAGTTCTGGATGTTTGGTTTCCAGCTCGCGCAGTTCGCGCATCAGCCTGTCGTATT...	2527899	2528098	200	3.15404
172 TopoIV sites on the chromosome 22-10-2013	...ATACCTGAAAGAACGTGCGGCTGACGTACGTGATATCGGTAAGCGCCTGCTGCGCAACATCCTGGGCCTGAAGATTATCGACCTGAGCGCCATTCAGGATGAAGTCATTCTGGTTGCCGCTGACCTGACGCCGTCCGAAACCGCACAGCTGAACCTGAAGAAGGTGCTGGGTTTCATCACCGACGCGGGTGGCCGTACTTCCCACACCT...	2532450	2532658	209	2.71964
172 TopoIV sites on the chromosome 22-10-2013	...ACTTTGCAGAAACTCTGCCAGCGCGTTGCACCAAGCGTTTCCGCCGCTTCTTCATATTCCGGGCCTAACTCTTCCAGCACCGGCTGCACGGTACGCACCACAAACGGAATGCTGGTAAAGGCCATAGCCACCGCAATCCCCAGCCATGTATAGGTGACTTTGATATCAAACTTCGCCAGCCATTCACCGTAAAAACCGTTTACGGAAAA...	2539972	2540180	209	2.36815
172 TopoIV sites on the chromosome 22-10-2013	...TCCCCCAGGCACCGGAGCAAATCAACTGAATTTTCGGACAAACGCGCGCGTAGCCGACGTCAGCGGCAAGACTGGCGGTCATTTCCCCGCTCCTACGCGAAAAATCCCTCACAACTACCCTGCAAATTTTCCAGATTTCACGTACACGCGCCAAAAATAAAGGCCCAGGCAGTTAGCAACCTACCCGGGCCTTTCTCACA...	2561111	2561310	200	11.7479
172 TopoIV sites on the chromosome 22-10-2013	...CCTGTTTTATGTCCATCGCGGCATGGAGAAACTGGCAGAAACGCGGATGGGCTACAACGAAGTGACCTTCTTATCGGACCGCGTGTGTGGGATTTGCGGTTTTGCCCACAGTGTGGCCTATACCAATTCGGTTGAAAATGCACTGGGGATTGAGGTGCCGCAACGAGCACATACTATTCGCTCGATTCTGCTGGAAGTCGAACGGCTAC...	2607150	2607358	209	2.22008
172 TopoIV sites on the chromosome 22-10-2013	...TCGTTGAGGCGCAGCAGGCCGTTGTCGACGAATACGCAAGTCAGGTTTTTACCGATAGCGCGGTGCAGCAGCATTGCGGTTACGGAGGAATCCACACCACCAGAGAGGCCGAGGATGACTTTATCGTCGCCTACCTGCTCGCGGATGCGAGCTACAGCATCGTCGATAATTTTCGCTGGCGTCCACAGGGCTTCACACTG...	2629752	2629951	200	3.23204
172 TopoIV sites on the chromosome 22-10-2013	...ATTACACGTTATGGCCCCTGGAGGGTTGAAAAAAGAAACGCCCCGGTGAGCGGCTGCTCGTCCGGGGGCGCTGCATTGTACAAATTCTGGCGCACGGATGCCACGTTTGCACGCGGCATTTACGAAATTATTAACGGGTGCGCGGGCACACTTCGCCTTCGCCAAAGAAATAAGCGATTTCGCGAGCGGCAGATTCGACGGAATCAGAACCGTGGGTA...	2642325	2642542	218	2.40501
172 TopoIV sites on the chromosome 22-10-2013	...TCGTGCAGAGAAAGATGCAGTTCTTCGGTCGCTTCACCAATCACCGCGTAGGGTGCGCGCTCACGCTTACACAGTTCGTCAAACAGCGGTAATTGATCGGCAGCAACCGCCAGCACGTAGCGTTCCTGGGATTCGTTACACCAGATTTCCAGCGGGCTCATGCCCGGTTCGTCGCTTAGAATCTCGCGCAGTTCAAATTTACCGCCGCG...	2691797	2692005	209	3.01803
172 TopoIV sites on the chromosome 22-10-2013	...CGGTGAAACACTCGACAAATTGCTGAAGGATGATCTACCTGTGGTGATCGACTTCTGGGCACCGTGGTGCGGCCCCTGCCGTAATTTCGCACCAATTTTTGAAGATGTCGCGCAAGAGCGTAGCGGTAAAGTGCGCTTTGTGAAAGTGAATACCGAAGCTGAACGTGAATTGAGCAGTCGCTTTGGAATTCGTAGTATACCGACGATCA...	2716879	2717087	209	3.29816
172 TopoIV sites on the chromosome 22-10-2013	...CTTTGCTGGCTTCTGGCAGTGAATTTACCGCGCTGGATGTCACGCTGGATATCTCGCCGTTTGAAGGCGATAACGAGAGTCGGCTGGCAGTGCGCCCTTATCCGCATCAGCTGGAAGAATGGGTAGAATTGAAAAACGGTGAACGCTGCTTGTTCCGCCCGATTTTGCCAGAAGATGAGCCACAACTTCAGCAATTCATTTCGCGAGTC...	2720004	2720212	209	2.59408
172 TopoIV sites on the chromosome 22-10-2013	...CGCCGCGTCGCAGTGGTGATTACTACCCCTTAAAACACCAGCAAACAGATAAAAAAGGGCCAGCCAATTGGCCAGCCCTTCTTAACAGGATGTCGCTTAAGCGAAATCTTAGTTAAGACGCTCTTTGATACGAGCAGCCTTACCAGTACGCTCACGCAGGTAGTACAGTTTAGCTTTACGAACAGCACCACGACGTTTGACAGAAATGC...	2742097	2742305	209	4.27945
172 TopoIV sites on the chromosome 22-10-2013	...ATTCTCGACGTACAGGACAATATGATTAAGCAGGTAAAAGTTTTTCCTGTGAAACCGCTGCGCGAGAGTGTGGCGGAGTAACGAAAACGGCCCGGCATTCGCATGCAGGGCCGTGAATTATTACGAAAGCAGAAATTAAGCTTTTGCTTTCGCTACAGTAACCATCGCCGCACGAATCGTACGACCATTCAGCGTATAACCCTTCTGCA...	2748002	2748210	209	2.14561
172 TopoIV sites on the chromosome 22-10-2013	...CAACAAATAATATCATTTATCCTGCTGTAAAAAAAACGCTATCCCGGCGCTGGGTAACATCGGGTTCATGCTAAGATAGAGCCTTGTCCCCCGCAGGATTGATATGGGGTGTTTTCGATTTCAGATTACCGATGATTCACGACGCTTATGACGAAGAAAAAAGCACATAAACCTGGTTCAGCGACCATCGCGCTTAACAAGCGCGCCCG...	2752771	2752979	209	2.41936
172 TopoIV sites on the chromosome 22-10-2013	...TTAATCTCCAGAGGTAGGCCACGTACTTTCGAACGATGAGCGCAGTGGTCAGTTTTTTTCAGATATATTTATCTTTTTTTGGCTGTAAGCTCCGCTGTGAGCGCAGGCTGTGTTAAAACTCCTGATCACTTTTTGGTCTAAGCGATGGTTTCATATGATCAACCATTCTTGATAAACCCATGAGACGGACTAACTTTTTCATTAAAATT...	2769704	2769912	209	2.08245
172 TopoIV sites on the chromosome 22-10-2013	...GGGTTACCACATCGACAGTAAAACCGACTTTTTCAAGTACGCGCGCCACCTCGTCTGGTCGTAAATACATATTTGATCCTCGTTATTATCAACCGCGGGCCTACCTTACCTGATTGCGCATTCACAACGCTTTCAGAAAAGTCCATAAAGCCGCGATGAACCTCAGTTAAGAAAATTATGGTCTACACTGAAAATTACATCGAATTCTA...	2797947	2798155	209	2.86987
172 TopoIV sites on the chromosome 22-10-2013	...GTGCATGAGCCAGCTCGTCTACTTCTCCAGCAGCTCCGAAAACACGCAGCGTTTTATCGAACGTTTAGGTCTGCCCGCGGTGCGCATCCCGCTCAATGAGCGGGAACGGATTCAGGTAGACGAGCCTTACATCCTGATCGTGCCCTCTTACGGCGGCGGCGGTACGGCTGGCGCGGTGCCACGACAGGTAATTCGCTTTTTAAACGACG...	2798983	2799191	209	2.31057
172 TopoIV sites on the chromosome 22-10-2013	...AAAACGCTGATCCCGCTCGACAGTTGGGTCACTGAAGGGATCGACTGGGTCGTTACCCATTTCCGTCCCGTCTTCCAGGGCGTGCGCGTTCCGGTTGATTATATCCTCAACGGTTTCCAGCAATTGCTGCTGGGTATGCCCGCACCGGTGGCGATTATCGTTTTCGCTCTCATCGCCTGGCAGATTTCCGGGGTCGGAATGGGTGTGGC...	2804206	2804414	209	2.38423
172 TopoIV sites on the chromosome 22-10-2013	...GTTTGTCCGTTAACTCGTCAATAAAGCGGTAGGTTTCCGGGAACAAGTAACCCGTATCGGTGAGGATCACCGGAATATCCGGGCGAATTTGATTCACCAGATGCAGGCTCACCGCCGCCTGAATGCCAAAGCTGGAAGAAAGTACATATTCACCGGGCAGATTATCCAGCGCCCAGGCTACGCGGCCTTCAGCGTCCAGTTTTTCCAGT...	2886046	2886254	209	2.35039
172 TopoIV sites on the chromosome 22-10-2013	...TGTGGCTGATGGGCATGGCGGCGCTTGGCATGGTGATTGTCTTTACCTTTTTGCTGTTCCAAAAAATTCGTACTGCTGATAGCGCCCCCGCAATGGCTAGCAGCAAGTAAGCCAGGAAAATTACAGGAGAAAAATCATGTCGAAAAAATACATCATAGGGATTGATGGCGGAAGTCAGAGCACAAAAGTGGTGATGTACGATCTGGAAG...	2899782	2899990	209	2.59269
172 TopoIV sites on the chromosome 22-10-2013	...GGCAATTACGTTTATTCCCGTGAACTAAACAACGCCGCCAGACCACTGCGCCGCTCAGTACGAGTGGCGATTGCCGCACTTAATATGCGCTCATCGGCATACAGCGACAGACGGCGACGCGCGCGGGTCACCGCGGTATAAACCAGCTCTCGCGTTACTACCGGCGTGCGTTGGCTCGGCAAAATCAACGCCGCATGGTCGAACTCCGA...	2948646	2948854	209	3.28728
172 TopoIV sites on the chromosome 22-10-2013	...TCACCTGATTGCGGGCGCTGTCCATGGCTTTCGGATTACGCAAAATCAGGCTGACATCAGCTTTGGGCTCGCTGGCAAAATAACGGCTTGGCGCATACACCACGCGCAGATTCGACTCATCAACAATCAGCTCTGGATGGTCGTATTTCTTCTCTGACTTAATCAGCGAGAAATCATCAGGAATATAAGGGTTAAGCTCTGGCAAAGAG...	2955205	2955413	209	2.9184
172 TopoIV sites on the chromosome 22-10-2013	...TCCGGCCTGAATTCAGGCCGGATTCACTGAGGTTATGTGTTTAACAACTCATATTTCTTAATCTTGCGATAGAGCGTAGCAATGCCGATGCCCAGTTCATCAGCAACTTGCTTCTTGCTGTTATGACGTGAAAGCGCCTCGCGGATCATTTGCTTTTCCATCTCCTCCAGCGCCGTGCCGCCCGCATCATCGAGTGACAGGTGCGCCTC...	3001998	3002206	209	2.64056
172 TopoIV sites on the chromosome 22-10-2013	...GTGCCGCGATGTACGCTGCAATCCCGTTAAGCTGGCTGGCAACAGAGTAATTACTCTTCACTTATTCCCCTCCGGTTCGCCGGAGGGTTTTTGGAGTTTGCTATGCGCGTATTGATCAAAAACGGCACTGTCGTTAACGCAGATGGACAAGCCAAACAGGATTTGCTGATTGAAAGCGGGATTGTTCGCCAGTTGGGCAACAATATTTC...	3007948	3008156	209	2.96922
172 TopoIV sites on the chromosome 22-10-2013	...GCGCGAGCGATCCTGACCATAAACACCCACGTCATGGACATCCAGTCCTAACCAGTGGCTAAGGCCATGCATAAAGAAAGGACGATGGGCGTTCTGAGCGATCAGTTCATCAACATCACCTTTCAGGATGCCGAGTTTTACCAGGCCGCTAACCATGATGCGCACCACTTCACCAGTGACTTCCAGAATGGAAGTTCCCGGACGATAC...	3051744	3051951	208	1.84917
172 TopoIV sites on the chromosome 22-10-2013	...ACCCGAAATGCTAATTACAGCAGTTCTTTTGCTTTCGCAACAACGTTATCAACAGTGAAGCCGAACTCTTCAAACAGCAGCTCTGCCGGAGCAGATTCACCGAAGGTGGTCATACCGACGATAGCACCGTTCAGGCCAACATACTTGTACCAGTAGTCAGCAATACCCGCTTCTACAGCAACGCGTGCAGTAACCGCTTTCGGCAGTAC...	3077652	3077860	209	3.00649
172 TopoIV sites on the chromosome 22-10-2013	...CCACTCCCGCAGTAGCTCTTCGACGTCCGGCGTATCAAACGGCGCAGCTTCCATTCTGCCGCGAATGCGCCATCGTGCGGGCCAGGCGCTGCACAGGTGTAGATCCGAGACGTTATGCTTTACACTAAGGGCCACAATTTCTTCCATATTCATACTAAGATCCTCGGAAAATGAACGATATTGCGCATAACCTGGCACAGGTCCGGGAC...	3092950	3093158	209	4.65135
172 TopoIV sites on the chromosome 22-10-2013	...AAGGTTTAACCAAACTGACTCAGGAAACAGAGCGCCGTCGCCGCGAACGTAACGAAGTTGAACAGGATGTAGAAGTTGCGGTGCGTGAAAAAAATCGCGATGCGCTATCGCGCAAGCTGGAGATTGAACAGCAAGAAGCGTTTATGACGCTTGAGCAGGAGCAGCAGGTTAAAACCCGTACTGCCGAACAGAATGCACGTATTGCGGCTTTTGAAGCT...	3191496	3191713	218	4.90591
172 TopoIV sites on the chromosome 22-10-2013	...AACGCCAAAACGATCCGCATTGAACCGCCACTGACACTGACCATTGAACAGTGTGAACTGGTGATCAAAGCGGCGCGTAAGGCGCTGGCGGCCATGCGAGTAAGTGTCGAAGAAGCGTAATATCAAATCGGATGGCGATACGACGTCGCCATCCGATCTTTTTATACGACGCGTACGCCCGCAGGCATCATCCGCTCCGGCGTTAACAG...	3218776	3218984	209	2.34217
172 TopoIV sites on the chromosome 22-10-2013	...CCTGACGCTGGTGAAAGGTGGCGTTCCGGTGAATCGCATTAACGTTGGCAATATGCACTACGCCAATGGCAAACAACAAATCGCCAAAACGGTTTCTGTGGATGCGGGCGATATCGCAGCATTTAACGACCTGAAAACCGCTGGGGTGGAATGCTTCGTTCAGGGCGTCCCGACAGAGCCTGCTGTGGACCTCTTTAAATTACTTTGAGGGATTCATC...	3278505	3278722	218	2.14497
172 TopoIV sites on the chromosome 22-10-2013	...CCGGATAAAGCGTTTGCGCCGCATCCAGCAATCCCTTTTGCTTCCTTTATCTTTTCTTTCAACGATCACAAATTTCGTTTTATTTCTTTTTTCTCCATTGAACTTTCAGTTTCTTTTCTATAGATTTTAATCAACGAAAGACATCACCAAGTGAAATGAAACGAAAGGCAAGTGAAAGCGACAACGCCCGACGTCAAGTTCATCAGACT...	3279777	3279985	209	2.33358
172 TopoIV sites on the chromosome 22-10-2013	...CTTTCTCGTTGTATCAGGTTGAAAAATAACTATGTCAAAACGAACATTCGCGGTGATATTAACCTTGTTGTGTAGCTTCTGTATTGGCCAGGCGCTTGCAGGAGGAATCGTTTTACAGCGAACGCGAGTGATCTATGATGCCAGCCGCAAAGAGGCTGCGTTACCTGTCGCAAACAAAGGCGCAGAAACGCCTTATTTACTGCAATCAT...	3286081	3286289	209	1.92341
172 TopoIV sites on the chromosome 22-10-2013	...CGATGCCAACCAGTTCAAAACCCAGGGCCTCAACTGGCGCAGTAATCATCTCTGTTAATTTTTGCTCTAATGTGGACAAGCCCACCCCCAAGACATAAAAAAAGGGCCTAAAGCCCAGTTATTCTGTAGTCAGATAACAAAAAACCCCGATAAATCGGGGCTTTATATAACTGAACCCTATAACCGCAACTGCGGTCTGGAGCACTTTC...	3315950	3316158	209	4.72222
172 TopoIV sites on the chromosome 22-10-2013	...TAAACAGTCGGCCCCGCTGCACGATCTGCTTAAGATTATGCTGAAAAAGTCGGACAACATGATCGCCGATACGGTTTTCCGCATGATAGGCCATGCGCGCTTCAATGTGCCTGGAACATGGCGGGCCGGGTCGGACGCCGTGCGTCAGATCCTGCGCCAGCAAGCCGGTGTCGATATTGGAAACACCATTATTGCCGATGGTTCAGGGC...	3327851	3328059	209	2.44106
172 TopoIV sites on the chromosome 22-10-2013	...GCTTGCTGATGCACGCAGATCGGTTGCCATAACCTGTGCGCCAGAAAGTTTTTCAACACCGTGACAAATAACGGTATTGCTTTCGATTTCGGCGTGCGCGCCCATACGGCTCAGCTCTGGCACATGCATAAAGCGGTTTTCAAAGACCGTTTCGGTGATAAACCCGGTCCCTTCTGCCACCAGGTTCAACAGCGTGAACTGGGCCTGCA...	3333392	3333600	209	2.10095
172 TopoIV sites on the chromosome 22-10-2013	...ATTTTCTGTTGAGAAATCGATTTCAGTTGCGCAGTCAGGCCGTCGATACCTTTGGTACGCAGCAGCGTTCCCCACTCGTTTTGTTTGGTGGTGATCATACTGACGCCTTCAGCAATCATGTCGTAAGCCTGCCAATTGCCCGTCTGGGAGTTTTTACGCCACTGGAAGTCCAGACGCACCGGCGGACGGCCATTCGGGTCAATAATGGT...	3335300	3335508	209	2.54499
172 TopoIV sites on the chromosome 22-10-2013	...CGCCTGCTGATACATAGAACGCAGCACCTGAACTTCCGCAAAGGTGCTGGTATACGCCTGAAAGTAGGCCAGATAGCGTTTAGCGCGGTTAACTAAATTCGCCTGGTGCGCCAGTTGCTCGGCAATGGAACGATGCTGCTGCGCTTCATCGGCAAACGAGGCAACATTACAGAATGTGCAGCCACCACGCCCGATGGTACCGTCACGGT...	3351761	3351969	209	3.12435
172 TopoIV sites on the chromosome 22-10-2013	...ACACCGGGAGTCACTGGAGCGATATCATACAGAGAGAGTTCTGAACCTGAAGGCAGTTGGGTTTTTAACAGTAGTGCAAGCGCCTGGCCAATACCGCCAGCAGCGCCGAGGACTGCGACTTTCATCCTAAACTCCTTATTATATTGATAAACTAAGATATGTTGCTCCGCTGCCGCGACCTTAATCCACAAAATTGCCGTTTACAATGA...	3382166	3382374	209	2.74362
172 TopoIV sites on the chromosome 22-10-2013	...GCAGAAACAAACTGATTAAGCAGTACACGTCCGGTCCTGTCGCGCGATTTATCCCGCACCAGCAAAATAACGGTGAACGCGAGCACACAGCCGACGATTTGCCCTAATGCGCTGTCGAGAAACTGACTGAAATGGAAAGTCATCGGGTTATCCAGCACGATAATATTTATGGTGCTGGCCAGTGCCCCCATCGAGCCCAGTCGCCGTTT...	3384646	3384854	209	2.44259
172 TopoIV sites on the chromosome 22-10-2013	...TTTTTATAGGTGTCACAAAGGGAGTGACCATGAGAACAGGATGTGAACCGACCCGGTTTGGTAATGAAGCTAAGACCATTATTCACGGTGATGCGCTTGCCGAACTTAAAAAGATCCCCGCCGAAAGTGTCGATCTGATCTTTGCCGACCCACCATATAACATCGGTAAAAATTTTGATGGTCTGATCGAAGCCTGGAA...	3409646	3409844	199	4.42363
172 TopoIV sites on the chromosome 22-10-2013	...AACCCGGCAATGGGGCGGGCTGACGCTAACTTTAATTATTGCATCAGTTGGGATTGCGGGGGCGCTACCGTGGGGGATCTTACTGGCGTTAGGTCGCCGCTCCCATATGCCGATTGTGCGTATCTTATCGGTCATTTTTATCGAATTCTGGCGCGGCGTGCCGCTGATTACCGTTCTGTTTATGTCTTCGGTCATGCTGC...	3419802	3420001	200	2.42064
172 TopoIV sites on the chromosome 22-10-2013	...GGCGAGAACAACGATATTACTGTTGTCGATACCAACGGTGAGCGTCTGCGGACCTTACAGGATAAATTTGACCTGCGGGTCGTGCAGGGGCATGGCTCTCATCCACGCGTATTGCGGGAGGCAGGTGCCGACGACGCCGATATGCTGGTTGCTGTAACCAGTTCAGATGAAACCAATATGGTTGCCTGCCAGGTAGCCTA...	3434600	3434799	200	2.36421
172 TopoIV sites on the chromosome 22-10-2013	...GCGAGTGTAATCCTGCCAGTGCAAAAAATCAACAACCACTCTTAACGCCACTCGCCCCTTGTTCAAGAGCTTCAAGAATCGAACAATAAACACTGCTATGAGCAGTCCCACAACAGGCATCGTTAAGGCGTTGCAAGGAACGCTGCATACTCTGCAACTCGGCTATCCGTGCTTCGACTTCCTGCAATCTTTCCTGCACAATGCCTTT...	3436699	3436906	208	4.04862
172 TopoIV sites on the chromosome 22-10-2013	...AACGCCTTGTTGGCTTCGGCCATACGGTGAACGTCTTCACGTTTCTTAACTGCAGTACCTTTGTTTTCTGCAGCATCAGAAAGTTCGTTCGCCAGGCGCAGAGCCATGGATTTATCACCGCGTTTACGAGCAGCTTCAACGATCCAACGCATTGCCAGAGCATTACGACGAACCGGACGGACTTCAACTGGTACCTGATAAGTAGAA...	3471652	3471858	207	7.47047
172 TopoIV sites on the chromosome 22-10-2013	...CGCAGTTAAAATCGGTACGTCGCATCCGTGAATTTGACGATCTCATCACCGCCAGAATTCACGGCTACGCCGACGCTATCGACTATTATCGTCAGTGTAGCGCCATGCCGATGCTGAACCGGATCGCCAAACCGACGCTGATTATTCACGCCAAAGACGATCCGTTTATGGATCATCAGGTGATCCCGAAACCGGAAAGTCTCCCCC...	3481903	3482109	207	2.67583
172 TopoIV sites on the chromosome 22-10-2013	...TATCGAATTTGCCCCTATGCTGATGGCAGAACAGCTTGATCAGATGGGCGGCGAGCAGCTGCGTCGCAAAATCGAAAGTATGGGCGTGCGCGTTCACACCAGCAAAAACACCCTTGAGATTGTGCAGGAAGGTGTTGAAGCGCGTAAAACCATGCGTTTTGCCGACGGCAGCGAACTGGAAGTCGACTTTATCGTCTTCTCTACCGG...	3492551	3492757	207	2.71524
172 TopoIV sites on the chromosome 22-10-2013	...GATCCATCTGTTCTGCATTAGCGACGCTTCGAACCTGGAAGCCTTGTTCGGTGAGATAACGTTCCAGCAGCGCACGCAGGCGCATGTCGTCATCGACCACCAGAATCTTGTAGTTCTCTTGCATTGTTTGTACTCCCAAAGGTTCGCAACAATTTGTAAGCGTGTATTCTTAAAAAAGCTCACGTTCGTCACCAGCTAAATCTGGT...	3534483	3534688	206	2.29591
172 TopoIV sites on the chromosome 22-10-2013	...AAGTGCAAAAAATGGCCGTTGCGTATTTTCAAAAAGCGGAAGGTAACTCTATAAATTAAGTAAAGGAGTGAAACAGTTTCATAAGTAAAATATCCAGTGTGCTCCATCTCATTCTTAATAGATTTATTAAGATCATCTTTTTAGATGGCACTTTCATCAGGAATGAAGAAGAAACCCTTGCTTAAATGAATCTGATGAACATAAGG...	3550700	3550905	206	2.41552
172 TopoIV sites on the chromosome 22-10-2013	...GATCTACTCTGGTTACAGCAATGAGCAAATTGCCGGAGAACTGGAAGTCGCGGCAACCACCATCAAAACGCATATCCGCAATCTGTATCAGAAACTCGGCGTGGCCCATCGCCAGGATGCGGTACAACACGCCCAGCAATTGCTGAAGATGATGGGGTACGGCGTGTAAGTTTAGCCGGATAACGCGCCAGATCCGGCTTACATCTC...	3553644	3553850	207	3.04447
172 TopoIV sites on the chromosome 22-10-2013	...GGGAATTACCGCAAAGCCCACGCCATCATACCCAACGTAACAAAACTCAGGCACGTTCCCCACTCGCCCCGAGAAAAATAGCATTAATGCGCCCAGCGCCAGCATAAAAATTTTGAGCAGAAGGTAAATTGTTGGCGTGATAAGGATATTACAAACTTCAATAATACCGGCAAGTCCGACACCCAGCATGGCAATAACCAC...	3561750	3561950	201	3.8791
172 TopoIV sites on the chromosome 22-10-2013	...CGATTTAGCCAACGGACATTGCCGTCGCCTTCTTCCCACCAGCGATTCTCCACCAAAGCGGGAATGCGCTTGCGCAGATGGATTAACGCGGCGGTAAATGCGGTTAAACCACTGCTTGCCTGCGACCAGTCCAACCAGGTTAATTGGTTATCCTGACAGTAGGCATTGTTATTGCCATGCTGGCTGTGACCATGTTCGTCACCGGC...	3567598	3567803	206	2.38517
172 TopoIV sites on the chromosome 22-10-2013	...TGCTTTACGCTGATGATGGTGGTGGTTTTTGTGGTCTGTAATTTGATTGTCGATTTGCTCAACGCCGCGCTGGACCCGCGCATTCGTCGTCATGAAGGAGCGCACGCGTGAACTTTTTCCTCTCTTCCCGCTGGTCGGTACGCCTGGCGCTGATCATTATCGCCCTGCTGGCGCTGATTGCGCTCACCAGCCAGTGGTGGCTGCCG...	3614098	3614303	206	2.20945
172 TopoIV sites on the chromosome 22-10-2013	...GCCGCATTGCTGGAAAAAATGCCGAAACTGCGTGCCACATCAACGATCTCCGTCGGCTATGACAATTTTGATGTCGATGCGCTTACCGCCCGAAAAATTCTGCTGATGCACACGCCAACCGTATTAACAGAAACCGTCGCCGATACGCTGATGGCGCTGGTGTTGTCTACCGCTCGTCGGGTTGTGGAGGTAGCAGAACGGGTAAA...	3715504	3715709	206	3.87491
172 TopoIV sites on the chromosome 22-10-2013	...AGCTGGAAAAAGAGAAAGCCACGCTGGAAGCAGAAATTGCTCGCCTGCGTGAAGTTCATAGCCAAAAACTGAGTAAAGAAGCACAGAAGCTGATGAAGATGCCATTCCAGCGCGCAATTACCAAAAAAGAGCAGGCTGATATGGGCAAGCTGAAGAAAAGTGTTCGCGGACTGGTCGTTGTGCACCCAATGACCGCACTGGGCCGCG...	3774797	3775003	207	2.53144
172 TopoIV sites on the chromosome 22-10-2013	...TATGTCTTAACGTGGATGATTCCTTAATGATTGTTTTACCCAGACGCCTGTCAGACGAGGTTGCCGATCGTGTGCGGGCGCTGATTGATGAAAAAAACCTGGAAGCGGGCATGAAGTTGCCCGCTGAGCGCCAACTGGCGATGCAACTCGGCGTATCACGTAATTCACTGCGCGAGGCGCTGGCAAAACTGGTGAGTGAAGGCGTG...	3777051	3777256	206	2.62105
172 TopoIV sites on the chromosome 22-10-2013	...GCCCGCTGGCCGCTAATTGCGGCACAGTTGCAGTAATATGACGCCGGATGACTTTTCATCCGGCGAGTTTCTTTAAACGCCAAACTCTTCGCGATAGGCCTTAACCGCCGCCAGATGTTCCGCCATTTCCGGCTTCTCTTCCAGGTAAGCAATCAGGTCTTTCAGGGTGATGATAGAGATCACTTTGCAGTTGTAATCACGCTCAAC...	3813078	3813284	207	2.56206
172 TopoIV sites on the chromosome 22-10-2013	...GCATATCAGCATTTGCTGGGAACAGAGCGATACCTGGGCGCTGGACAATGTGTTACAGGAGCTGGGACGCGAACGCACGATTGCTATGAGCCTGCCGGAATTCGAGCAGTCACTGTTTATGGCAGCGCAACCCGACAATCTGCTACTGGCGACCGCGCCGCGCTACTGTCAGTACTACAATCAACTCCATCAACTGCCGTTGGTTG...	3891399	3891604	206	2.37593
172 TopoIV sites on the chromosome 22-10-2013	...ACATCAATACGCGCCCCGGTAATGATCCCCGCCTGCTTCATTTTCTCTACTCGAACGTGAATCGTCCCCGGACTGACGCCAAATTGTTTCGCCAGTTCGGCGTAAGCGGTGCGCGCATTGCCCATTAATGCTTCCAGGATGCCACGGTCCAGATTGTCGATCAGATAATTTTCCATAGGATTTTCTTATGCGGATTGATGATTC...	3924851	3925054	204	2.05979
172 TopoIV sites on the chromosome 22-10-2013	...TGCTTTGCAAGCGTTCCATAATGGCGCGAAAACAACTGGCAAGATCGGTGCCGCCACGAAACTGCTGGCTTAAAAAACGGATTGCTTGTTCGATGCCTTGTGGGCCTGAAAGCTCATAACGGACGATCTCGGTGGAAAATAGCATAATATAGCAGCGCCGGTTTTCTGCGAGAGCAATGCGCATCAAGGCCAGGCAGAA...	3926402	3926600	199	2.1188
172 TopoIV sites on the chromosome 22-10-2013	...CCAGCCAGCAGATTTTGATCGCATTAAAGGTTTGAACGTAATGCAGAACCTGTTGACCGCTCATCCGGATGTTCAGGCTGTATTCGCGCAGAATGATGAAATGGCGCTGGGCGCGCTGCGCGCACTGCAAACTGCCGGTAAATCGGATGTGATGGTCGTCGGATTTGACGGTACACCGGATGGCGAAAAAGCGGTGAAT...	3934852	3935050	199	2.05984
172 TopoIV sites on the chromosome 22-10-2013	...GTAATAAGAAGATCAAGCTGGCGTTCATGCAGCTGTTTTACCAGAGACTGCCGTTGGGCAATTCGCGCTTCGAACTGTAAGCCTGTATGGGCATCCTGATTTTGATACAAGCGTCCCAGCCACTGATTAAGCATACATTCCCACAACGAGGCGCTGGCACCGATAGAAAACTCGTTATGTCGTGAGGTATGCGCCACCT...	3945551	3945749	199	2.42604
172 TopoIV sites on the chromosome 22-10-2013	...CTTAATAGCTTCAGTTGCACTGGAGATTGCGCCGGGAACGCCACGCAGAGCGCCTGTAAGCGCCAGTTCTCCGACTAATTCATATTCATCTAACTTATTGGCTGTAAGCTGTTCTGAGGCCGCCAGCAACGCAATGGCGATAGGTAAATCATATCGTCCCCCTTCTTTTGGCAGATCAGCTGGAGCCAGGTTGATGGTGA...	3947600	3947799	200	2.5067
172 TopoIV sites on the chromosome 22-10-2013	...CCCGAGATTTATCACGACGTGACGCGCTGGCGTTTTCGTTCGATTGAACAAGCGATGCTCGACGCCGGGCTGAGTGCCGAAGAAGCCAGTGCAGGCGCACACGCAGCAATGATCAACTTTGCCAAATGGCGCAGCCGAATCGACGTCCCGCAGCAAACTCACGACACCTTAAAACAGCTGGCGAAGAAATGGCCGCTGG...	3995401	3995599	199	3.0393
172 TopoIV sites on the chromosome 22-10-2013	...GGTGAGCCTATTTCCCTCTATTGCGCTTTTAACGAACTCGATGAAGCGCGTTTTGTGGTTAACCGCATCAAAACCTGGCAGGACAACGGCGGAGCGCTTGCCGAGTGCGCCATTCTCTACCGCAGCAACGCCCAGTCGCGGGTGCTCGAAGAGGCGTTATTGCAGGCCAGTATGCCGTACCGTATTTACGGCGGGATGCGCTTC...	3996948	3997151	204	2.43008
172 TopoIV sites on the chromosome 22-10-2013	...GGATCGCCTTCGCGGAAGTAAAGTTCAGGTGCGATAGCCAGATACCCCTCCAGCGCCAGACGGCGACAAATGTCGCGGATATGTTCATGCACGCCAAAAATTTCCTGCACTACAATGACCACTGGCAGTGGGCCATCGCTTTGCTTTGGTCTGGCATGGTAAGCAGGCATGTTATCCCCTTGTGAAGGGATAGAGGTGAAGCCC...	4013900	4014103	204	1.96773
172 TopoIV sites on the chromosome 22-10-2013	...CTGGAACAATTTTTTGATGAGCAGGCATTGAGATGGTGGATAAGTCACAAGAAACGACGCACTTTGGTTTTCAGACCGTCGCGAAGGAACAAAAAGCGGATATGGTCGCCCACGTTTTCCATTCCGTGGCATCAAAATACGATGTCATGAATGATTTGATGTCATTTGGTATTCATCGTTTGTGGAAGCGATTCACGATTGATT...	4016846	4017049	204	2.48236
172 TopoIV sites on the chromosome 22-10-2013	...GGAGCCGCCAAAAGGTTTCCGCGACCTGTTTGATAAACTGCCGCAGTTTAAGCAAGTATTGAACATGCCGACAAAGCGGCTGCGTGGTGCGCCCTGCCAACAAAAAATCGTCTCTGGCGATGACGTCGATCTCAATCGCATTCCCATTATGACCTGCTGGCCGGAAGATGCCGCGCCGCTGATTACCTGGGGGCTGACAGTGAC...	4023304	4023507	204	3.02967
172 TopoIV sites on the chromosome 22-10-2013	...TCGCCGCGCCAACCGCGCACCGAAAGACGATTAATTTCGTTTTTTAGTCATAAAAAACCTGCCAGCGATGGCAGGTTTTTTTTTGCCTGTCGTGAGCGCACACCAATGCGAGTATCTCCCTTATAAGTCTGTGGTTACGTCAATAGAGAGCTTTGTCACAATTATCTGCAAAGTCATACGCCGTTAATTGCTTTCTTTTTTGGCGTAAGC...	4058220	4058429	210	2.10897
172 TopoIV sites on the chromosome 22-10-2013	...GAAGAATTAGAGCGTTACTATCAGTTTCGCTGGGAAATGTTGCGTAAGCCCCTGCATCAACCAAAAGGTTCGGAACGCGACGCGTGGGATGCGATGGCGCATCACCAGATGGTCGTCGACGAGCAGGGTAATCTGGTGGCGGTAGGCCGACTGTATATTAATGCCGACAATGAAGCGTCCATTCGCTTTATGGCCGTTCATCCC...	4075550	4075753	204	2.82038
172 TopoIV sites on the chromosome 22-10-2013	...ATCAGCGTCAGCAGATGCGAGATCTTATGCAACAGGCCCGGCACGAACAGCCTCCTGTTAATGTTAGCGAACTGGAGACAATGCATCGCCTTGTCACCGCAGAAAATTTTGATGAAAACGCTGTGCGCGCACAGGCAGAAAAAATGGCGAATGAGCAAATTGCTCGTCAGGTTGAGATGGCAAAAGTCCGCAACCAAAT...	4104003	4104201	199	4.0729
172 TopoIV sites on the chromosome 22-10-2013	...TAAGGATTTTGGTAAACGTCCACAAGTTCTGGATGTACCTTATCTCCTTTCTATCCAGCTTGACTCGTTTCAGAAATTTATCGAGCAAGATCCTGAAGGGCAGTATGGTCTGGAAGCTGCTTTCCGTTCCGTATTCCCGATTCAGAGCTACAGCGGTAATTCCGAGCTGCAATACGTCAGCTACCGCCTTGGCGAACCG...	4179303	4179501	199	2.43936
172 TopoIV sites on the chromosome 22-10-2013	...TGACGGTCAGGAAGAGAAGCAGGTTTCCTTCAACAGCATCTACATGATGGCCGACTCCGGTGCGCGTGGTTCTGCGGCACAGATTCGTCAGCTTGCTGGTATGCGTGGTCTGATGGCGAAGCCGGATGGCTCCATCATCGAAACGCCAATCACCGCGAACTTCCGTGAAGGTCTGAACGTACTCCAGTACTTCATCTCCACCCA...	4185499	4185702	204	2.57707
172 TopoIV sites on the chromosome 22-10-2013	...CCAGCGGGCGTCAGGGTGAATCTCTAATTTTAACCAGTTTGTGCCTAACGCTTCACGAGCCAGATGGGCGGCGAAAATGGCTTCTTCCGCTGTTTTCGCCCCGGATGTATTTGGCAGCAGGGTCACACCCGCCGCGATAAGCGGTTCGAGGATAGCGTCGTTGTGCTGGCGCAAGTCGACACGTTTCATCGCCAGTGTCACCAGC...	4190347	4190551	205	2.29663
172 TopoIV sites on the chromosome 22-10-2013	...CGCTATCCGGAAGACGAACTTGCCAGCGAACCGTGGTACAGCGTCTCGCCGGGCGATGTTTTCCCGGAAGAGTTTCGCCACTGGCTATGCGCCGACCCGCGTATTGGTCCGCTGTTTGAAGAGATGCACGCCGACCTGTTCCGCGCTGATTACTGGCGCGCACTACAAAACCGCATACGTGAAGGGCATGTGGAAGATGTTTAT...	4218098	4218301	204	3.84885
172 TopoIV sites on the chromosome 22-10-2013	...ATCGATCTGGCGCTGCATATTGTTGGCGGTAGTGAGGCAGTCCTGGAACAGGCGCGGCGCTTTCTTGAAATCCGCTGGTTAAGCGCACCGGCGTCGCTGGCGAATCTGGTATTACTCGGTTGGTTACTCGGCGTGCAATATGCCCGTGCGCCAGTAATTTTGTTAGTGGTCGGCAATATCCTCAACATTGTGCTGGATGTCTGG...	4256149	4256352	204	3.48851
172 TopoIV sites on the chromosome 22-10-2013	...GACACCTGGCAATTCGCCAATCCGCAACAACAGCAACAGGCGTTAAATATTGCCAGCCAGTTACGTTGTCCGCAGTGCCAGAATCAAAACTTACTGGAATCCAACGCGCCGGTGGCTGTCAGTATGCGCCATCAGGTTTACAGCATGGTGGCGGAGGGGAAGAACGAAGTCGAAATCATTGGCTGGATGACCGAACGCTACGGA...	4291249	4291452	204	2.00339
172 TopoIV sites on the chromosome 22-10-2013	...AGGCGTAATTCATCGATTTTGGGTGTTTTTAATTCATTAACATCACAAATGTTTTTTGATTGTGAAGTTTTGCACGGACGGGGAAGATGAATGAAAAAGATTGCATTTGGCTGTGATCATGTCGGTTTCATTTTAAAACATGAAATAGTGGCACATTTAGTTGAGCGTGGCGTTGAAGTGATTGATAAAGGAACCTGGT...	4311283	4311481	199	3.69127
172 TopoIV sites on the chromosome 22-10-2013	...TCGTTTAACGCCGAAACCACCGCTTCGATTTCGAGGGTGGCGCTGTGAATGGCAATGGGCGTTAAGTTGTCGGCGGTGCGCGCTTCCAGCTCTTTTTGCAGCTCCGCCAGCGGGCGGGTGATGCGGCGTACCGCCTGATAGCAGATAAATAGCGTCAGGCTGACCATAAAGACGCCGGGGACAATCAGGCTGGCGACCGCCTCG...	4330904	4331107	204	2.44947
172 TopoIV sites on the chromosome 22-10-2013	...CCCGGCGCAAGAGCGTAACCTGGAGCGTTTGTGCGAGTGTCGTGTTATCGACCGCACCGGCCTTATTTTAGATATTTTCGCCCAACGTGCGCGTACCCATGAGGGTAAGTTGCAGGTTGAGCTGGCGCAGCTGCGCCATCTGGCTACGCGCCTGGTGCGTGGCTGGACCCACCTTGAAAGACAGAAAGGCGGGATAGGTTTGCG...	4398949	4399152	204	2.12896
172 TopoIV sites on the chromosome 22-10-2013	...AACGCGCACCGCGCAACGTCGGTAAAACGGCGCGCGAGAAAGCGAAAAAAGGCGATGCAGGTAAAAAAGGCGGCAAGCGTCGTCAGGTCGGTAAAAAGGTAAACTTTGAGCCAGACAGCGCCTTCCGCGGTGAGAAAAAAACGAAGCCGAAAGCGGCGAAGAAAGACGCGAGAAAAGCGAAAAAGCCATCGGCGAAAACGCAGA...	4406859	4407062	204	3.60796
172 TopoIV sites on the chromosome 22-10-2013	...CTTTATCGCTTTGCCCACGCATAGCGCGCGCAGAGCGGGAAGGGGAAAATCCATGCTGATTCATCACTGCTTCAACACGCTCGCGGGTGAGCTGGCTCACGCCGCTTTCGTTATTCAGCACCCGGGAAACTGTAGATTTCCCCACGCCGCTTAAGCGCGCGATATCTTTGATGGTCAGCCGATTTTGCATCCTGTTGTCC...	4465080	4465279	200	1.9766
172 TopoIV sites on the chromosome 22-10-2013	...TGCCTGATGTGGTGGGTATTCCATGCCAACACGCCGGAAACGCAAACGCTGTTCCAGTCGGGATGGTTTGTGGTGGGCTTACTGTCGCAAACGCTGATTGTGCATATGATCCGCACCCGCCGTGTGCCGTTTATTCAGAGCTGTGCATCGTGGCCGTTAATGATCATGACCGTGATCGTGATGATTGTCGGGATCGCAT...	4468000	4468198	199	2.34812
172 TopoIV sites on the chromosome 22-10-2013	...CAACTCTGTGCAACAGCTGCAATGGCGGGGGAAGCGATAAAAACTATTCTTGAGGAGTGATGCGGGCCTTGACCCGAAAGGCGGGAAAGCGCCTGCCGATAAGTTGTGATAAGACAATAATTCACGCGTTAAGGCTAGCGGAATTGATTATCTTTTCGTATAACGATAGAAATGAAACGTTGTTTTAATTAAGGAGTGGAAAAGA...	4472681	4472885	205	2.29686
172 TopoIV sites on the chromosome 22-10-2013	...AATACCTGCTTAAACGCGCCGCCGCCAGCGATAATAAACACAATCATCGCGATAGCGCCTATAGAATCCCCAATGATATCCATGATTTGCTCGATGGTGCGTCCATTACGTCGGCCCAGTGTGAAAATCGCAATAACAATGGCAATAAACAGCGCAACGGCAGGGTTACCGACAAATTCAAAGAAGAGGCGCACGGTGT...	4489602	4489800	199	2.15044
172 TopoIV sites on the chromosome 22-10-2013	...ATCCGGTGTGCTTTTGCTTAACGGAACAATGGAACTGTCGCTATGCGCCTCCAGCATATCCAGCACCTGATCCCACTGGGTAATTTCCACCGGGCGCTGCACCGGACGCGTCATCGGCGGTACTGGCGGCTGGGCTTTACGTTGTGCGACAAAATAACCCGAACGCGGCTGCGGAGTGATGAGCTTCATCGTCTCCAGCGTCTG...	4569253	4569456	204	2.05456
172 TopoIV sites on the chromosome 22-10-2013	...AGCGAGCGAAAGTCATTACCAGCGGACAACTTGTTTATAAAAATCGTGCAGGCTGGGCGCATGACCGTTTAAAACGTGCCGGGTTGTCGCAAAGTTTGTCGCGTGGCAAATGGTGCCTGACTCCTGCGGGTTTTGACTGGGTTGCGTCTCATCCCCAGCCAATGACGGAGCAGGAGACGAACCATCTGGCCTTCGCTTTTGTGA...	4585099	4585302	204	1.76008
172 TopoIV sites on the chromosome 22-10-2013	...CAACGTTGTTGCAGTGCATTTTCATGAGAAGTGGGCATCTTCTTTTCCTTTTATGCCGAAGGTGATGCGCCATTGTAAGAAGTTTCGTGATGTTCACTTTGATCCTGATGCGTTTGCCACCACTGACGCATTCATTTGAAAGTGAATTATTTGAACCAGATCGCATTACAGTGATGCAAACTTGTAAGTAGATTTCCTTAATTGT...	4615051	4615255	205	3.59947
172 TopoIV sites on the chromosome 22-10-2013	...TTCCGGGTTCAGCTGCGGTTCCTGCGGCAGATAACCAATCTTGATGTCTGGCTGCGGACGCGCTTCACCTTCGATGTCTTTATCAATGCCCGCCATAATGCGCAGCAGGGTGGACTTACCCGCGCCATTCAGACCCAGGACACCAATTTTTGCCCCAGGGAAGAAACTCAGAGAGATGTTTTTCAAAATATGACGTTTCGGCGGA...	4628297	4628501	205	3.41624
172 TopoIV sites on the chromosome 22-10-2013	...CCGAAGTGAAGAGGTCGATCGCCTGCTTGGGCTGGAAATTGGTGCTGACGACTACGTGGCTAAACCGTTTTCACCCCGCGAAGTGTGCGCCAGGGTGCGCACCTTACTGCGTCGGGTGAAGAAGTTCTCGACGCCGTCTCCCGTCATCCGTATTGGACATTTTGAATTGAATGAACCCGCGGCGCAGATCAGCTGGTTTGACACG...	4634278	4634482	205	2.15822
